# Supplementary material for: Accelerated ageing and coronary microvascular dysfunction in chronic heart failure in Tgαq*44 mice
Source: GeroScience. 2023 Jan 24;45(3):1619–48. doi: 10.1007/s11357-022-00716-y (PMC10400753; doi:10.1007/s11357-022-00716-y)
Supplement: Supplementary file 1 — Supplementary file1 (XLSX 1269 KB) [file 11357_2022_716_MOESM1_ESM.xlsx]

## Sheet: Table list
Supplementary Table S2. Blood cell count in the course of HF development in Tgαq*44 mice and during ageing process in FVB mice
Supplementary Table S3. Differentially expressed genes in FVB vs. FVB analysis
Supplementary Table S4. Annotated DEGs to the respective over-represented biological processes in FVB vs. FVB analysis
Supplementary Table S5. Over-represented biological processes from Gene Ontology database in FVB vs. FVB analysis
Supplementary Table S6. 454 'genes of aged heart' and 56 'processes of aged heart'
Supplementary Table S7. 481 'genes of ageing heart' and 55 'processes of ageing heart'
Supplementary Table S8. Differentially expressed genes in Tgαq*44 vs. FVB analysis
Supplementary Table S9. Annotated DEGs to the respective over-represented biological processes in Tgαq*44 vs. FVB analysis
Supplementary Table S10. Over-represented biological processes from Gene Ontology database in Tgαq*44 vs. FVB analysis
Supplementary Table S11. 156 genes that were differentially expressed in all age groups in Tgαq*44 vs. FVB analysis
Supplementary Table S12. 'Cardiac ageing genes' and 'cardiac ageing processes' in respective age groups in Tgαq*44 vs. FVB analysis
Supplementary Table S13. 8 'genes of aged heart' activated in cardiac transcriptome of Tgαq*44 mice from early until end-stage HF
Supplementary Table S14. 26 'genes of aging heart' activated in cardiac transcriptome of Tgαq*44 mice from early until end-stage HF

## Sheet: S2
Supplementary Table S2. Blood cell count in the course of HF development in Tgαq*44 mice and during ageing process in FVB mice
	FVB						Tgαq*44
	age (months)						age (months)
	4	8	10	12	14		4	8	10	12	14
	n=16-18	n=10-17	n=7-11	n=8-10	n=8-10		n=15-20	n=10-19	n=33-42	n=22-33	n=10-12
RBC (x106 cells/μL)	9,34±0,43	9,16±0,77	9,40±1,03	8,86±0,52	8,68±0,82		9,41±0,56	9,76±0,81*	9,44±0,65	9,42±0,68*	9,39±0,79
HCT (%)	51,04±2,46	48,22±5,02	50,33±6,86	48,27±2,42	47,83±3,61		50,09±3,14	50,18±5,29	49,38±4,68	48,72±4,80	49,33±4,52
HGB (g/dL)	14,23±0,70	13,52±1,34	14,17±1,22	13,36±0,53	13,15±1,06		13,95±0,76	13,37±1,65	13,54±1,15	13,40±1,13	13,33±1,20
RDW (%)	11,30±0,30	11,76±0,66	11,04±0,21	11,56±1,09	11,11±0,18		11,82±0,36*	11,93±0,51	11,87±0,30*	12,51±0,85*#	12,68±0,77*#
MCV (fL)	54,72±0,83	53,20±1,10&	54,18±1,54	54,40±0,84	54,78±0,44		53,25±0,79*	51,95±0,91*#	52,86±1,44*	53,12±1,83*	52,42±0,79*
MCH (pg)	15,18±0,32	14,63±0,78&	14,94±0,19	15,11±0,43	15,17±0,38		14,83±0,46*	14,34±0,42*	14,52±0,40*	14,54±0,43*	14,20±0,26*#
MCHC (g/dL)	27,89±0,60	26,44±2,41	27,24±0,38&	27,71±0,63	27,48±0,35		27,88±0,85	27,8±0,36*	27,46±0,77	27,25±0,58*	27,03±0,31*#
PLT (x103 cells/μL)	1157±148	1338±247	1248±183	1221±165	1257±128		1190±218	1472±157#	1324±206	1216±204	1318±175
MPV (fL)	5,28±0,16	5,70±0,54	5,26±0,27	5,23±0,13	5,25±0,19		5,20±0,17	5,53±0,50	5,27±0,30	5,46±0,27*#	5,40±0,22
WBC (x103 cells/μL)	3,51±1,45	5,35±1,94	3,17±0,81	2,44±1,30	3,49±1,80		3,69±1,07	5,67±2,14	3,63±1,67	3,63±1,69*	2,47±0,68
LYMP (%)	79,56±3,82	71,80±5,90&	74,22±5,01	72,29±9,32&	72,66±5,73&		75,26±5,87*	64,94±8,66*#	66,98±8,50*#	63,21±6,77*#	64,20±5,55*#
GRA (%)	15,64±3,42	23,28±6,07&	18,70±4,73	23,07±7,97	21,33±5,92		20,18±5,70*	29,07±8,21#	24,52±7,80*	28,21±6,41#	28,57±4,65*#
MONO (%)	4,94±0,66	5,00±0,67	7,40±2,00&	6,86±1,10&	6,01±0,78		4,89±0,55	5,36±0,70	6,89±1,49#	9,07±3,59#	7,23±1,69#
The data are presented as the mean ± SD; n = 7 – 42, *P < 0.05 for Tgαq*44 mice vs. age-matched FVB mice (Student’s t test or Mann-Whitney test); #P < 0.05 for older Tgαq*44 mice vs. 4-month-old Tgαq*44 mice; &P < 0.05 for older FVB mice vs. 4-month-old FVB mice (one-way ANOVA with post hoc Tukey’s test or Kruskal-Wallis test with post hoc Dunn’s test).

## Sheet: S3
Supplementary Table S3. Differentially expressed genes in FVB vs. FVB analysis
369 DEGs between 8- vs. 4-month-old FVB mice									498 DEGs between 10- vs. 4-month-old FVB mice									259 DEGs between 12- vs. 4-month-old FVB mice									935 DEGs between 14- vs. 4-month-old FVB mice
gene_id	gene_name	logFC	AveExpr	t	P.Value	adj.P.Val	B		gene_id	gene_name	logFC	AveExpr	t	P.Value	adj.P.Val	B		gene_id	gene_name	logFC	AveExpr	t	P.Value	adj.P.Val	B		gene_id	gene_name	logFC	AveExpr	t	P.Value	adj.P.Val	B
ENSMUSG00000030862	Cpxm2	1.34158	5.93931	10.2713	9.47327e-14	1.32024e-09	21.0078		ENSMUSG00000030862	Cpxm2	1.37103	5.93931	10.5284	4.11478e-14	6.35378e-10	21.8032		ENSMUSG00000026778	Prkcq	1.20769	4.197	11.1667	5.37878e-15	4.40172e-11	23.434		ENSMUSG00000026778	Prkcq	1.38883	4.197	12.9066	2.7403e-17	4.48504e-13	28.8238
ENSMUSG00000002831	Plin4	-1.32706	6.44395	-10.1084	1.6133e-13	1.32024e-09	20.5303		ENSMUSG00000061436	Hipk2	-2.4471	6.64083	-10.3324	7.76414e-14	6.35378e-10	21.2249		ENSMUSG00000002910	Arrdc2	-2.04076	2.47892	-11.3298	3.22597e-15	4.40172e-11	23.3741		ENSMUSG00000061436	Hipk2	-2.95409	6.64083	-12.2706	1.80433e-16	1.47657e-12	27.1923
ENSMUSG00000002910	Arrdc2	-1.7642	2.47892	-9.79107	4.59605e-13	2.50745e-09	19.0693		ENSMUSG00000020051	Pah	1.35535	6.02327	9.84474	3.84704e-13	2.09882e-09	19.6937		ENSMUSG00000020051	Pah	1.36617	6.02327	9.92181	2.98162e-13	1.62667e-09	19.8969		ENSMUSG00000050556	Kcnb1	-1.16634	6.36319	-11.7106	9.90428e-16	5.40344e-12	25.5584
ENSMUSG00000026014	Raph1	-1.02223	6.52017	-9.55209	1.01898e-12	4.1694e-09	18.756		ENSMUSG00000002910	Arrdc2	-1.62569	2.47892	-9.57509	9.43537e-13	3.86072e-09	18.5142		ENSMUSG00000030862	Cpxm2	1.25779	5.93931	9.64758	7.40718e-13	3.03083e-09	18.9983		ENSMUSG00000038342	Mlxip	-1.45064	6.00509	-11.4403	2.28519e-15	9.35044e-12	24.7419
ENSMUSG00000026778	Prkcq	1.00515	4.197	9.11557	4.43616e-12	1.45213e-08	17.2176		ENSMUSG00000026778	Prkcq	1.00918	4.197	9.28515	2.49881e-12	8.1796e-09	17.7714		ENSMUSG00000025723	Nmb	-1.73329	0.881471	-8.89276	9.47375e-12	3.10114e-08	15.3408		ENSMUSG00000020051	Pah	1.48595	6.02327	10.7981	1.73055e-14	4.87584e-11	22.7856
ENSMUSG00000066687	Zbtb16	-2.56286	5.94086	-9.0076	6.40331e-12	1.74672e-08	16.9788		ENSMUSG00000022383	Ppara	-2.19378	4.24812	-8.60934	2.505e-11	5.12491e-08	15.6244		ENSMUSG00000004328	Hif3a	-2.58184	1.52448	-8.05488	1.71438e-10	4.67655e-07	13.4757		ENSMUSG00000022197	Pdzd2	-1.06473	6.9725	-10.7398	2.08535e-14	4.87584e-11	22.6056
ENSMUSG00000034209	Rasl10a	-2.25732	1.76466	-8.67022	2.03151e-11	4.74997e-08	15.1654		ENSMUSG00000097141	Gm10524	-1.78992	4.20835	-8.56468	2.92181e-11	5.31348e-08	15.4415		ENSMUSG00000028600	Podn	-1.52464	4.18497	-7.79693	4.22945e-10	9.88905e-07	12.8642		ENSMUSG00000002910	Arrdc2	-1.90778	2.47892	-10.7589	1.96194e-14	4.87584e-11	22.351
ENSMUSG00000027995	Tlr2	1.30714	3.38486	8.35577	6.01736e-11	1.09429e-07	14.4435		ENSMUSG00000035877	Zhx3	-1.18588	5.19422	-8.45082	4.3295e-11	6.18156e-08	15.131		ENSMUSG00000003949	Hlf	-1.4286	4.25105	-7.74134	5.14108e-10	1.02361e-06	12.723		ENSMUSG00000030862	Cpxm2	1.38026	5.93931	10.5931	3.33977e-14	6.07357e-11	22.1323
ENSMUSG00000028600	Podn	-1.67316	4.18497	-8.16957	1.14925e-10	1.88098e-07	14.1026		ENSMUSG00000075254	Heg1	-1.55782	7.22224	-8.4376	4.53221e-11	6.18156e-08	15.1025		ENSMUSG00000007659	Bcl2l1	-1.50809	5.74701	-7.71555	5.62872e-10	1.02361e-06	12.6598		ENSMUSG00000097141	Gm10524	-2.36269	4.20835	-10.6309	2.95722e-14	6.0501e-11	22.1042
ENSMUSG00000007659	Bcl2l1	-1.60085	5.74701	-8.09514	1.48967e-10	2.21649e-07	13.9481		ENSMUSG00000038342	Mlxip	-1.05184	6.00509	-8.38041	5.52481e-11	6.95573e-08	14.9083		ENSMUSG00000031770	Herpud1	-1.05237	8.27312	-7.53708	1.05493e-09	1.43883e-06	12.0583		ENSMUSG00000029313	Aff1	-1.60521	6.17051	-10.4641	5.06461e-14	8.28925e-11	21.7374
ENSMUSG00000037095	Lrg1	-2.07109	4.29049	-7.95928	2.39453e-10	3.01472e-07	13.4603		ENSMUSG00000116926	AC154381.1	-2.7018	2.11703	-8.5039	3.60381e-11	5.89836e-08	14.8499		ENSMUSG00000022389	Tef	-1.17196	7.1845	-7.40182	1.70007e-09	1.92795e-06	11.5977		ENSMUSG00000075254	Heg1	-1.93175	7.22224	-10.4229	5.78761e-14	8.61144e-11	21.612
ENSMUSG00000004328	Hif3a	-2.78748	1.52448	-8.03138	1.86102e-10	2.53828e-07	13.366		ENSMUSG00000010277	2610507B11Rik	-1.6368	8.38307	-8.35517	6.02987e-11	7.04935e-08	14.8281		ENSMUSG00000031538	Plat	1.01618	4.06585	7.41495	1.62304e-09	1.92795e-06	11.5504		ENSMUSG00000002831	Plin4	-1.3322	6.44395	-10.173	1.30588e-13	1.78112e-10	20.8191
ENSMUSG00000025723	Nmb	-1.5723	0.881471	-7.93414	2.61474e-10	3.05682e-07	12.6305		ENSMUSG00000041341	Atg2b	-1.03983	4.4956	-8.16689	1.16004e-10	1.10068e-07	14.1676		ENSMUSG00000019944	Rhobtb1	-1.32218	7.49148	-7.37262	1.88472e-09	1.92795e-06	11.4984		ENSMUSG00000023169	Slc38a1	-1.86986	2.50755	-9.91521	3.04736e-13	3.56258e-10	19.5739
ENSMUSG00000046808	Atp10d	-1.01423	4.01278	-7.48859	1.2516e-09	1.1719e-06	11.8803		ENSMUSG00000059408	Mrgprh	-1.15675	2.86014	-8.15466	1.2105e-10	1.10068e-07	14.0754		ENSMUSG00000000305	Cdh4	1.26351	4.41492	7.15463	4.0746e-09	3.59244e-06	10.74		ENSMUSG00000061589	Dot1l	-1.52986	6.78805	-9.64426	7.48969e-13	7.66149e-10	19.115
ENSMUSG00000041417	Pik3r1	-1.39491	6.02307	-7.46866	1.34278e-09	1.1719e-06	11.8255		ENSMUSG00000004328	Hif3a	-2.6109	1.52448	-8.17377	1.13256e-10	1.10068e-07	13.9414		ENSMUSG00000089809	Rasgef1b	-1.32313	4.04261	-7.14807	4.17037e-09	3.59244e-06	10.6961		ENSMUSG00000025006	Sorbs1	-2.23647	8.08575	-9.58408	9.15612e-13	8.81519e-10	18.9203
ENSMUSG00000044338	Aplnr	1.72742	6.43049	7.44686	1.45016e-09	1.18355e-06	11.7514		ENSMUSG00000025723	Nmb	-1.53492	0.881471	-8.22419	9.5027e-11	1.03687e-07	13.6622		ENSMUSG00000049641	Vgll2	2.95555	3.71462	7.30162	2.42227e-09	2.33208e-06	10.6797		ENSMUSG00000056602	Fry	-1.14508	7.01328	-9.55422	1.01172e-12	8.99625e-10	18.8223
ENSMUSG00000020051	Pah	1.01721	6.02327	7.36674	1.92426e-09	1.36932e-06	11.4775		ENSMUSG00000015501	Hivep2	-1.45881	4.49303	-7.91199	2.82553e-10	2.10206e-07	13.3155		ENSMUSG00000039911	Spsb1	-1.07457	4.58652	-7.07463	5.40924e-09	4.21586e-06	10.4782		ENSMUSG00000059552	Trp53	1.25386	5.65111	9.37432	1.85019e-12	1.45675e-09	18.2258
ENSMUSG00000030852	Tacc2	-1.13307	9.08711	-7.33246	2.17209e-09	1.42202e-06	11.358		ENSMUSG00000002831	Plin4	-1.02087	6.44395	-7.81813	3.92625e-10	2.79396e-07	13.015		ENSMUSG00000086938	4930481A15Rik	-1.93943	2.63202	-7.09255	5.07661e-09	4.15445e-06	10.4777		ENSMUSG00000022383	Ppara	-2.44092	4.24812	-9.3713	1.86911e-12	1.45675e-09	18.1944
ENSMUSG00000047180	Neurl3	1.65029	2.21513	7.33578	2.14678e-09	1.42202e-06	10.8241		ENSMUSG00000013089	Etv5	1.23822	5.35546	7.69849	5.97651e-10	3.42995e-07	12.5959		ENSMUSG00000001493	Meox1	1.42167	5.44	7.02506	6.44805e-09	4.26713e-06	10.2953		ENSMUSG00000008730	Hipk1	-1.04961	6.40276	-9.34902	2.01472e-12	1.46808e-09	18.149
ENSMUSG00000042680	Garem1	-1.00478	4.98675	-7.05531	5.79246e-09	3.62282e-06	10.4163		ENSMUSG00000038002	Cramp1l	-1.11586	4.46593	-7.69373	6.07738e-10	3.42995e-07	12.5773		ENSMUSG00000074207	Adh1	-1.9652	3.34033	-7.02202	6.51789e-09	4.26713e-06	10.2568		ENSMUSG00000025723	Nmb	-1.92769	0.881471	-9.54474	1.04435e-12	8.99625e-10	17.9258
ENSMUSG00000053964	Lgals4	-1.19264	4.06409	-7.01876	6.59365e-09	3.62282e-06	10.292		ENSMUSG00000034209	Rasl10a	-1.76079	1.76466	-7.75812	4.84682e-10	3.05107e-07	12.5548		ENSMUSG00000025934	Gsta3	-1.56219	3.17095	-6.98009	7.56231e-09	4.76047e-06	10.1058		ENSMUSG00000036450	Hif1an	-1.71079	5.77124	-9.24975	2.81618e-12	1.77278e-09	17.8197
ENSMUSG00000042429	Adora1	-1.10325	3.88678	-7.02033	6.55688e-09	3.62282e-06	10.2736		ENSMUSG00000023169	Slc38a1	-1.35989	2.50755	-7.74275	5.11567e-10	3.10104e-07	12.5426		ENSMUSG00000027204	Fbn1	1.11689	6.52955	6.96318	8.02941e-09	4.86731e-06	10.1026		ENSMUSG00000026812	Tsc1	-1.23143	4.97277	-9.22273	3.08551e-12	1.87039e-09	17.7248
ENSMUSG00000032024	Clmp	1.26313	3.7556	7.03109	6.31156e-09	3.62282e-06	10.2712		ENSMUSG00000029313	Aff1	-1.15765	6.17051	-7.61635	7.97909e-10	3.92502e-07	12.329		ENSMUSG00000055489	Ano5	1.67809	1.15094	7.03907	6.13563e-09	4.26713e-06	9.90896		ENSMUSG00000004328	Hif3a	-3.42872	1.52448	-9.32935	2.15274e-12	1.46808e-09	17.6593
ENSMUSG00000026255	Efhd1	1.7942	2.93956	7.01676	6.64048e-09	3.62282e-06	9.93744		ENSMUSG00000034235	Usp54	-1.14921	5.11117	-7.6075	8.23163e-10	3.92502e-07	12.2981		ENSMUSG00000034209	Rasl10a	-1.51203	1.76466	-6.83081	1.28401e-08	7.24668e-06	9.5076		ENSMUSG00000034235	Usp54	-1.40368	5.11117	-9.18036	3.5613e-12	2.08171e-09	17.5907
ENSMUSG00000041040	Fam117b	-1.57838	4.10125	-6.90418	9.89805e-09	5.06254e-06	9.90044		ENSMUSG00000036450	Hif1an	-1.38019	5.77124	-7.57389	9.26593e-10	3.99093e-07	12.1841		ENSMUSG00000006958	Chrd	-1.40202	1.31684	-6.9126	9.60684e-09	5.61554e-06	9.36867		ENSMUSG00000022994	Adcy6	-1.1024	7.07005	-9.01296	6.28746e-12	3.25903e-09	17.0371
ENSMUSG00000058297	Spock2	-1.85443	4.36333	-6.84024	1.24175e-08	5.8068e-06	9.68024		ENSMUSG00000039239	Tgfb2	1.13182	6.1136	7.52886	1.08591e-09	4.44328e-07	12.0266		ENSMUSG00000049892	Rasd1	-2.30101	2.57745	-6.74643	1.73209e-08	9.14486e-06	9.09298		ENSMUSG00000031778	Cx3cl1	1.38211	5.32159	9.01352	6.27539e-12	3.25903e-09	17.0311
ENSMUSG00000037989	Wnk2	-1.49841	6.61103	-6.8125	1.37016e-08	6.06093e-06	9.57703		ENSMUSG00000054958	Nt5c1a	-3.64216	2.78254	-7.59918	8.47628e-10	3.92502e-07	11.9974		ENSMUSG00000022357	Klhl38	-1.04248	3.77832	-6.65935	2.35914e-08	1.12781e-05	9.06674		ENSMUSG00000009569	Mkl2	-1.20293	6.00411	-8.99692	6.64036e-12	3.25903e-09	16.9842
ENSMUSG00000048337	Npy4r	1.39859	2.83334	6.86529	1.1362e-08	5.60944e-06	9.50724		ENSMUSG00000018076	Med13l	-1.04044	5.67461	-7.43105	1.53338e-09	5.70382e-07	11.6977		ENSMUSG00000044338	Aplnr	1.54226	6.43049	6.65313	2.41175e-08	1.12781e-05	9.04573		ENSMUSG00000006281	Tep1	-1.40231	3.92628	-8.99124	6.77016e-12	3.25903e-09	16.9147
ENSMUSG00000025422	Agap2	-1.3912	3.11929	-6.78525	1.50923e-08	6.50043e-06	9.46207		ENSMUSG00000033880	Lgals3bp	1.57883	5.76619	7.41554	1.61968e-09	5.89094e-07	11.6432		ENSMUSG00000027074	Slc43a3	-1.12163	6.21236	-6.63105	2.60828e-08	1.18583e-05	8.96686		ENSMUSG00000031442	Mcf2l	-1.64826	5.91217	-8.93727	8.13801e-12	3.69986e-09	16.7856
ENSMUSG00000020044	Timp3	-1.32761	6.61524	-6.77157	1.58427e-08	6.64867e-06	9.43706		ENSMUSG00000066687	Zbtb16	-2.05026	5.94086	-7.37847	1.84621e-09	6.42914e-07	11.5177		ENSMUSG00000032024	Clmp	1.17738	3.7556	6.61635	2.74793e-08	1.21555e-05	8.86781		ENSMUSG00000018076	Med13l	-1.25244	5.67461	-8.86239	1.05101e-11	4.5268e-09	16.5361
ENSMUSG00000086938	4930481A15Rik	-1.88123	2.63202	-6.71372	1.94519e-08	7.76512e-06	9.22844		ENSMUSG00000046997	Spsb4	1.50931	3.31293	7.33021	2.18944e-09	6.76123e-07	11.1639		ENSMUSG00000055866	Per2	-2.26576	4.68263	-6.57619	3.16867e-08	1.32978e-05	8.78643		ENSMUSG00000031538	Plat	1.1986	4.06585	8.82485	1.19505e-11	5.01523e-09	16.3608
ENSMUSG00000028444	Cntfr	-2.27241	1.83743	-6.85816	1.16528e-08	5.60944e-06	9.17681		ENSMUSG00000047793	Sned1	-1.75645	3.62601	-7.28482	2.57053e-09	7.38102e-07	11.1633		ENSMUSG00000028862	Map3k6	-2.23891	3.73176	-6.54381	3.55435e-08	1.45435e-05	8.66976		ENSMUSG00000073418	C4b	1.98227	5.12122	8.80817	1.26532e-11	5.17737e-09	16.3379
ENSMUSG00000028862	Map3k6	-2.38905	3.73176	-6.64132	2.51492e-08	9.35494e-06	8.99935		ENSMUSG00000025271	Pfkfb1	-1.18045	3.2073	-7.23991	3.01302e-09	8.35832e-07	11.0455		ENSMUSG00000024066	Xdh	-1.09993	6.98981	-6.49944	4.16012e-08	1.63121e-05	8.51466		ENSMUSG00000015501	Hivep2	-1.6439	4.49303	-8.79383	1.32905e-11	5.30551e-09	16.3021
ENSMUSG00000024222	Fkbp5	-2.66239	3.62668	-6.62953	2.62237e-08	9.53785e-06	8.955		ENSMUSG00000023032	Slc4a8	-1.65616	2.52235	-7.25956	2.81074e-09	7.93161e-07	11.0195		ENSMUSG00000030317	Timp4	-1.96977	3.04295	-6.48009	4.4557e-08	1.65742e-05	8.45939		ENSMUSG00000041341	Atg2b	-1.12698	4.4956	-8.77885	1.39906e-11	5.45198e-09	16.2527
ENSMUSG00000039137	Whrn	-1.42736	4.0987	-6.61203	2.79037e-08	9.82058e-06	8.90688		ENSMUSG00000020023	Tmcc3	-1.09531	5.20337	-7.21382	3.30441e-09	9.01389e-07	10.9567		ENSMUSG00000023032	Slc4a8	-1.45349	2.52235	-6.49107	4.28557e-08	1.63121e-05	8.45092		ENSMUSG00000023977	Ubr2	-1.01043	7.36557	-8.70163	1.82357e-11	6.63253e-09	15.9954
ENSMUSG00000116926	AC154381.1	-1.93548	2.11703	-6.60723	2.83827e-08	9.82058e-06	8.82319		ENSMUSG00000031778	Cx3cl1	1.10139	5.32159	7.15589	4.05641e-09	1.07083e-06	10.7575		ENSMUSG00000020044	Timp3	-1.26492	6.61524	-6.4733	4.56435e-08	1.66011e-05	8.4261		ENSMUSG00000034209	Rasl10a	-2.09927	1.76466	-8.75119	1.53828e-11	5.85514e-09	15.9147
ENSMUSG00000023067	Cdkn1a	-2.21476	5.55224	-6.57926	3.13432e-08	1.04693e-05	8.79321		ENSMUSG00000044338	Aplnr	1.64007	6.43049	7.08088	5.2909e-09	1.35307e-06	10.5024		ENSMUSG00000022129	Dct	1.6695	1.34838	6.59916	2.92076e-08	1.258e-05	8.3778		ENSMUSG00000116926	AC154381.1	-2.80018	2.11703	-8.72004	1.71185e-11	6.36771e-09	15.813
ENSMUSG00000028996	Rbp7	-1.31315	3.10464	-6.5469	3.51564e-08	1.15081e-05	8.67043		ENSMUSG00000026255	Efhd1	1.78808	2.93956	7.11516	4.68576e-09	1.21733e-06	10.2727		ENSMUSG00000003279	Dlgap1	1.77165	0.562956	6.67739	2.21281e-08	1.12781e-05	8.33803		ENSMUSG00000037112	Sik2	-1.49093	4.48973	-8.64553	2.21158e-11	7.74385e-09	15.804
ENSMUSG00000043085	Tmem82	-1.50458	2.70036	-6.53186	3.70823e-08	1.19005e-05	8.61988		ENSMUSG00000052316	Lrrc15	-1.2204	4.52796	-7.0076	6.8595e-09	1.5691e-06	10.2537		ENSMUSG00000072235	Tuba1a	1.06921	7.3516	6.4088	5.73721e-08	1.91634e-05	8.20755		ENSMUSG00000020023	Tmcc3	-1.32692	5.20337	-8.6351	2.29243e-11	7.81669e-09	15.7756
ENSMUSG00000031442	Mcf2l	-1.18839	5.91217	-6.47374	4.5571e-08	1.35611e-05	8.41753		ENSMUSG00000025006	Sorbs1	-1.63098	8.08575	-7.00965	6.80985e-09	1.5691e-06	10.252		ENSMUSG00000044788	Fads6	1.0758	2.44593	6.43383	5.24998e-08	1.82822e-05	8.12839		ENSMUSG00000054008	Ndst1	-1.19458	6.55719	-8.59655	2.61784e-11	8.74413e-09	15.6436
ENSMUSG00000085272	Sbk3	-1.98635	1.18452	-6.60311	2.88011e-08	9.82058e-06	8.37945		ENSMUSG00000031442	Mcf2l	-1.27163	5.91217	-6.95946	8.13604e-09	1.76494e-06	10.0832		ENSMUSG00000000957	Mmp14	1.27568	5.52556	6.36946	6.59551e-08	2.15897e-05	8.08628		ENSMUSG00000036473	Tbc1d24	-1.40945	3.85481	-8.5628	2.94087e-11	9.25639e-09	15.5182
ENSMUSG00000046694	Tent5b	-2.32942	3.18293	-6.47532	4.53173e-08	1.35611e-05	8.36914		ENSMUSG00000025959	Klf7	-1.25979	3.9145	-6.94886	8.44776e-09	1.79564e-06	10.0467		ENSMUSG00000001918	Slc1a5	-1.03821	4.52855	-6.27863	9.09922e-08	2.80994e-05	7.77961		ENSMUSG00000041378	Cldn5	2.33732	3.48372	8.57673	2.8029e-11	9.15051e-09	15.4874
ENSMUSG00000072235	Tuba1a	1.07425	7.3516	6.43032	5.31561e-08	1.52633e-05	8.26796		ENSMUSG00000042350	Arel1	-1.0439	5.89798	-6.93492	8.87556e-09	1.86239e-06	9.99992		ENSMUSG00000023153	Tmem52	-1.56897	1.52273	-6.23781	1.05141e-07	3.1135e-05	7.61183		ENSMUSG00000010277	2610507B11Rik	-1.67321	8.38307	-8.53873	3.19545e-11	9.68518e-09	15.4457
ENSMUSG00000030317	Timp4	-1.98227	3.04295	-6.35105	7.04027e-08	1.95302e-05	8.02385		ENSMUSG00000073418	C4b	1.53858	5.12122	6.78522	1.50937e-08	2.92436e-06	9.49365		ENSMUSG00000020893	Per1	-2.09713	6.05688	-6.23014	1.08034e-07	3.1135e-05	7.60086		ENSMUSG00000031822	Gse1	-1.59493	4.39513	-8.47511	3.98084e-11	1.14306e-08	15.2327
ENSMUSG00000037904	Ankrd9	-1.19155	4.62528	-6.3213	7.8229e-08	2.09732e-05	7.9109		ENSMUSG00000055320	Tead1	-1.02698	8.04112	-6.77688	1.5547e-08	2.95881e-06	9.45278		ENSMUSG00000037379	Spon2	3.62443	3.71401	6.25478	9.9011e-08	3.00095e-05	7.45941		ENSMUSG00000025959	Klf7	-1.57548	3.9145	-8.42382	4.75348e-11	1.34138e-08	15.0491
ENSMUSG00000023032	Slc4a8	-1.45586	2.52235	-6.31241	8.07303e-08	2.09732e-05	7.86946		ENSMUSG00000041417	Pik3r1	-1.23607	6.02307	-6.65784	2.37177e-08	4.12966e-06	9.04692		ENSMUSG00000025422	Agap2	-1.20248	3.11929	-6.16868	1.34279e-07	3.67924e-05	7.40102		ENSMUSG00000020044	Timp3	-1.63461	6.61524	-8.33168	6.5417e-11	1.75847e-08	14.7471
ENSMUSG00000036040	Adamtsl2	-1.73261	4.93637	-6.25676	9.83186e-08	2.36644e-05	7.70569		ENSMUSG00000041040	Fam117b	-1.46698	4.10125	-6.64022	2.52478e-08	4.30448e-06	9.00265		ENSMUSG00000028957	Per3	-1.39446	4.98356	-6.09718	1.729e-07	4.62051e-05	7.15842		ENSMUSG00000022799	Arhgap31	-1.05071	6.69763	-8.32646	6.66127e-11	1.75847e-08	14.7296
ENSMUSG00000000317	Bcl6b	1.14938	5.20683	6.24823	1.01332e-07	2.40363e-05	7.66859		ENSMUSG00000002028	Kmt2a	-1.04413	6.7489	-6.61687	2.74288e-08	4.62015e-06	8.90655		ENSMUSG00000021750	Fam107a	-2.53829	3.28012	-6.07602	1.86322e-07	4.62051e-05	7.09699		ENSMUSG00000052316	Lrrc15	-1.47023	4.52796	-8.29381	7.46054e-11	1.90792e-08	14.627
ENSMUSG00000024349	Tmem173	1.30288	3.81779	6.10988	1.65312e-07	3.57965e-05	7.20316		ENSMUSG00000007659	Bcl2l1	-1.28453	5.74701	-6.6116	2.79462e-08	4.62015e-06	8.89067		ENSMUSG00000031431	Tsc22d3	-1.28466	7.57687	-6.07903	1.84356e-07	4.62051e-05	7.0793		ENSMUSG00000035877	Zhx3	-1.16093	5.19422	-8.26045	8.37734e-11	2.10941e-08	14.5122
ENSMUSG00000023153	Tmem52	-1.61667	1.52273	-6.10046	1.70907e-07	3.63278e-05	7.15949		ENSMUSG00000036473	Tbc1d24	-1.05182	3.85481	-6.59388	2.9759e-08	4.87065e-06	8.84643		ENSMUSG00000026435	Slc45a3	-1.29137	1.88867	-6.08131	1.82873e-07	4.62051e-05	7.00465		ENSMUSG00000047180	Neurl3	1.82664	2.21513	8.36436	5.84079e-11	1.62028e-08	14.4577
ENSMUSG00000000305	Cdh4	1.0915	4.41492	6.09294	1.75511e-07	3.68281e-05	7.14845		ENSMUSG00000020218	Wif1	1.36442	4.78279	6.55821	3.37743e-08	5.4731e-06	8.72307		ENSMUSG00000060187	Lrrc10	-1.02345	8.6046	-5.99001	2.52436e-07	5.81919e-05	6.7743		ENSMUSG00000024127	Prepl	-1.01608	5.53161	-8.24434	8.85972e-11	2.19708e-08	14.4536
ENSMUSG00000025934	Gsta3	-1.36918	3.17095	-6.06854	1.91312e-07	3.86568e-05	7.07206		ENSMUSG00000049641	Vgll2	2.70406	3.71462	6.6445	2.4867e-08	4.28419e-06	8.7077		ENSMUSG00000073418	C4b	1.35998	5.12122	5.95671	2.83892e-07	6.45343e-05	6.69854		ENSMUSG00000021998	Lcp1	1.14741	5.8097	8.2244	9.49582e-11	2.22026e-08	14.3896
ENSMUSG00000035621	Midn	-1.06023	7.34088	-6.03934	2.12097e-07	4.1824e-05	6.92714		ENSMUSG00000034832	Tet3	-1.24004	4.67201	-6.54495	3.54005e-08	5.6804e-06	8.67666		ENSMUSG00000055116	Arntl	1.75459	4.02969	5.94406	2.96842e-07	6.65537e-05	6.65605		ENSMUSG00000018160	Med1	-1.09282	5.65448	-8.20235	1.02531e-10	2.36356e-08	14.3114
ENSMUSG00000004446	Bid	1.28529	2.24195	6.07837	1.84788e-07	3.78052e-05	6.89825		ENSMUSG00000034586	Hid1	1.3849	2.81405	6.49229	4.26696e-08	6.47297e-06	8.4193		ENSMUSG00000020108	Ddit4	-2.17938	3.53694	-5.8722	3.82365e-07	8.23444e-05	6.41549		ENSMUSG00000034832	Tet3	-1.59564	4.67201	-8.19015	1.06977e-10	2.39973e-08	14.2769
ENSMUSG00000048546	Tob2	-1.24997	6.35805	-6.01768	2.28955e-07	4.35734e-05	6.85553		ENSMUSG00000021823	Vcl	-1.02388	6.08156	-6.42572	5.40317e-08	7.68989e-06	8.25378		ENSMUSG00000004098	Col5a3	1.45399	4.49235	5.842	4.2524e-07	8.81e-05	6.31343		ENSMUSG00000005580	Adcy9	-1.41827	4.26553	-8.14611	1.24713e-10	2.75834e-08	14.1262
ENSMUSG00000031431	Tsc22d3	-1.25685	7.57687	-5.93982	3.01314e-07	5.36044e-05	6.5858		ENSMUSG00000026383	Epb41l5	-1.11316	1.97428	-6.43246	5.27545e-08	7.57398e-06	8.22015		ENSMUSG00000031442	Mcf2l	-1.06008	5.91217	-5.81323	4.70528e-07	9.27847e-05	6.18162		ENSMUSG00000049641	Vgll2	3.30413	3.71462	8.23298	9.21666e-11	2.21834e-08	14.0719
ENSMUSG00000024066	Xdh	-1.00475	6.98981	-5.93087	3.10971e-07	5.41453e-05	6.55617		ENSMUSG00000055980	Irs1	-1.65108	3.87528	-6.40652	5.78364e-08	8.16042e-06	8.21158		ENSMUSG00000085272	Sbk3	-1.52808	1.18452	-5.82917	4.44877e-07	9.02225e-05	6.08636		ENSMUSG00000033880	Lgals3bp	1.72112	5.76619	8.08629	1.53634e-10	3.26563e-08	13.9224
ENSMUSG00000089809	Rasgef1b	-1.09655	4.04261	-5.91158	3.32846e-07	5.48477e-05	6.54454		ENSMUSG00000030889	Vwa3a	-1.26159	3.62734	-6.37328	6.50696e-08	9.10252e-06	8.099		ENSMUSG00000024222	Fkbp5	-2.10323	3.62668	-5.76387	5.59653e-07	0.000105285	6.05258		ENSMUSG00000046808	Atp10d	-1.07433	4.01278	-8.07296	1.60952e-10	3.33456e-08	13.8802
ENSMUSG00000038068	Rnf144b	-1.24262	5.21843	-5.91164	3.32772e-07	5.48477e-05	6.50968		ENSMUSG00000028862	Map3k6	-2.11021	3.73176	-6.29002	8.73939e-08	1.12628e-05	7.81714		ENSMUSG00000066687	Zbtb16	-1.57531	5.94086	-5.69993	7.00433e-07	0.000124608	5.79744		ENSMUSG00000049791	Fzd4	-1.20465	6.23944	-8.07456	1.60054e-10	3.33456e-08	13.8727
ENSMUSG00000049892	Rasd1	-2.00638	2.57745	-5.89857	3.48458e-07	5.59138e-05	6.42589		ENSMUSG00000027004	Frzb	1.11645	4.65927	6.23604	1.05802e-07	1.29696e-05	7.6358		ENSMUSG00000041040	Fam117b	-1.23433	4.10125	-5.65708	8.13913e-07	0.000140224	5.68279		ENSMUSG00000074305	Peak1	-1.00195	5.99506	-8.01912	1.94243e-10	3.76902e-08	13.686
ENSMUSG00000019944	Rhobtb1	-1.05595	7.49148	-5.88786	3.61849e-07	5.74988e-05	6.40831		ENSMUSG00000037112	Sik2	-1.03947	4.48973	-6.23502	1.06185e-07	1.29696e-05	7.62383		ENSMUSG00000006642	Tcf23	-1.65535	0.458578	-5.65001	8.3434e-07	0.000142246	5.35304		ENSMUSG00000034853	Acot11	-1.0108	4.41526	-8.01358	1.98042e-10	3.76902e-08	13.6781
ENSMUSG00000033685	Ucp2	-1.05778	7.07195	-5.87491	3.78728e-07	5.79843e-05	6.36994		ENSMUSG00000082860	Gm13204	-1.8626	-0.120383	-6.61342	2.77665e-08	4.62015e-06	7.52708		ENSMUSG00000026360	Rgs2	-1.27379	3.01057	-5.5329	1.2565e-06	0.000203615	5.29073		ENSMUSG00000074652	Myh7b	-1.27	5.96683	-7.99353	2.12416e-10	3.9961e-08	13.597
ENSMUSG00000021750	Fam107a	-2.51546	3.28012	-5.83784	4.31506e-07	6.42042e-05	6.30154		ENSMUSG00000025314	Ptprj	-1.0556	3.21264	-6.20507	1.18059e-07	1.39013e-05	7.52383		ENSMUSG00000030757	Zkscan2	1.15253	1.61228	5.56606	1.1191e-06	0.000185013	5.23944		ENSMUSG00000000317	Bcl6b	1.44644	5.20683	7.95804	2.40493e-10	4.42263e-08	13.4886
ENSMUSG00000024962	Vegfb	-1.01728	8.05893	-5.84496	4.20834e-07	6.31908e-05	6.26107		ENSMUSG00000030317	Timp4	-1.85531	3.04295	-6.18948	1.24753e-07	1.44201e-05	7.47363		ENSMUSG00000041378	Cldn5	1.52615	3.48372	5.42261	1.84518e-06	0.00026261	4.92717		ENSMUSG00000026255	Efhd1	1.99758	2.93956	8.01457	1.97356e-10	3.76902e-08	13.4319
ENSMUSG00000006958	Chrd	-1.21012	1.31684	-5.87465	3.79075e-07	5.79843e-05	6.20698		ENSMUSG00000025422	Agap2	-1.19603	3.11929	-6.17671	1.30518e-07	1.47323e-05	7.43538		ENSMUSG00000045312	Lhfpl2	1.31524	3.43957	5.42675	1.81881e-06	0.00026261	4.92035		ENSMUSG00000047793	Sned1	-1.95817	3.62601	-7.92722	2.67885e-10	4.81811e-08	13.3739
ENSMUSG00000057982	Zfp809	-1.17055	2.83386	-5.8064	4.81949e-07	6.98058e-05	6.19495		ENSMUSG00000047180	Neurl3	1.39954	2.21513	6.25224	9.99042e-08	1.24819e-05	7.42841		ENSMUSG00000037095	Lrg1	-1.3051	4.29049	-5.4271	1.8166e-06	0.00026261	4.90571		ENSMUSG00000066571	4931406P16Rik	-1.91484	4.54798	-7.9112	2.83335e-10	4.98639e-08	13.3316
ENSMUSG00000042109	Csdc2	-1.13257	7.09176	-5.80156	4.9022e-07	7.0381e-05	6.11731		ENSMUSG00000032024	Clmp	1.084	3.7556	6.07771	1.85219e-07	1.87128e-05	7.09639		ENSMUSG00000109904	Gm45819	-1.88823	2.89968	-5.40595	1.95524e-06	0.00026892	4.87999		ENSMUSG00000054958	Nt5c1a	-4.11651	2.78254	-7.95484	2.43195e-10	4.42263e-08	13.2815
ENSMUSG00000040557	Mettl27	1.2036	1.5439	5.87656	3.7654e-07	5.79843e-05	6.10013		ENSMUSG00000024222	Fkbp5	-2.23485	3.62668	-6.07247	1.88675e-07	1.88296e-05	7.08269		ENSMUSG00000032091	Tmprss4	1.71317	-0.252728	5.4708	1.56029e-06	0.000236456	4.84202		ENSMUSG00000023032	Slc4a8	-1.84474	2.52235	-7.85701	3.42582e-10	5.72146e-08	13.0988
ENSMUSG00000006642	Tcf23	-1.88903	0.458578	-5.91136	3.331e-07	5.48477e-05	6.09374		ENSMUSG00000023947	Nfkbie	1.44926	2.68347	6.10807	1.66377e-07	1.72348e-05	7.05172		ENSMUSG00000041417	Pik3r1	-1.0034	6.02307	-5.41192	1.91511e-06	0.000265632	4.83053		ENSMUSG00000038886	Man2a2	-1.10058	6.82565	-7.78613	4.39285e-10	7.14872e-08	12.8838
ENSMUSG00000020108	Ddit4	-2.22772	3.53694	-5.76846	5.50699e-07	7.49277e-05	6.06711		ENSMUSG00000044933	Sstr3	-1.97073	0.737836	-6.15065	1.43123e-07	1.5726e-05	7.0472		ENSMUSG00000028444	Cntfr	-1.45512	1.83743	-5.39884	2.00418e-06	0.000273353	4.79301		ENSMUSG00000023947	Nfkbie	1.8222	2.68347	7.8264	3.81391e-10	6.30527e-08	12.8324
ENSMUSG00000027845	Dclre1b	-1.09801	1.78008	-5.76679	5.53935e-07	7.49277e-05	5.98088		ENSMUSG00000032564	Cpne4	2.19043	1.2544	6.14315	1.46969e-07	1.60363e-05	6.86487		ENSMUSG00000038068	Rnf144b	-1.1165	5.21843	-5.39602	2.02391e-06	0.000273763	4.79083		ENSMUSG00000035413	Tmem98	1.05366	4.78852	7.74415	5.0905e-10	8.01117e-08	12.7596
ENSMUSG00000003949	Hlf	-1.05348	4.25105	-5.7503	5.86958e-07	7.87438e-05	5.97998		ENSMUSG00000033624	Pdpr	-1.61202	3.73786	-5.99511	2.4793e-07	2.35923e-05	6.81695		ENSMUSG00000031016	Wee1	-1.31344	4.13924	-5.37565	2.17224e-06	0.000286718	4.75933		ENSMUSG00000020205	Phlda1	2.03665	3.8371	7.73611	5.2364e-10	8.16231e-08	12.7105
ENSMUSG00000020218	Wif1	1.20705	4.78279	5.73836	6.12079e-07	8.07895e-05	5.94538		ENSMUSG00000044452	Zfp507	-1.76287	1.72034	-6.02763	2.21051e-07	2.1282e-05	6.78188		ENSMUSG00000041633	Kctd12b	1.04376	3.51183	5.3649	2.25485e-06	0.000295242	4.747		ENSMUSG00000087574	C030037D09Rik	-1.23606	3.5592	-7.71348	5.6698e-10	8.59238e-08	12.6526
ENSMUSG00000034205	Loxl2	1.04366	4.56657	5.7061	6.85439e-07	8.83352e-05	5.86382		ENSMUSG00000033361	Prrg3	-1.0554	3.66545	-5.97002	2.70877e-07	2.51901e-05	6.74272		ENSMUSG00000028488	Sh3gl2	1.06591	0.628622	5.3306	2.53977e-06	0.000322236	4.52536		ENSMUSG00000047205	Dusp18	-1.14809	6.16868	-7.71706	5.59893e-10	8.56428e-08	12.6488
ENSMUSG00000044707	Ccnjl	-1.77725	-0.243973	-6.00175	2.42195e-07	4.55633e-05	5.84047		ENSMUSG00000022801	Lrch3	-1.46026	3.5629	-5.96438	2.76326e-07	2.55515e-05	6.72348		ENSMUSG00000054555	Adam12	1.34238	1.11046	5.38641	2.09264e-06	0.000280739	4.43718		ENSMUSG00000056492	Adgrf5	-1.21128	7.91301	-7.70164	5.91075e-10	8.87268e-08	12.5891
ENSMUSG00000049625	Tifab	1.22642	2.05492	5.7263	6.38543e-07	8.36082e-05	5.80467		ENSMUSG00000017754	Pltp	1.14942	5.56757	5.93381	3.07767e-07	2.78299e-05	6.57973		ENSMUSG00000044786	Zfp36	-1.3322	5.10594	-5.27834	3.04349e-06	0.000369653	4.41281		ENSMUSG00000032855	Pkd1	-1.10939	7.0462	-7.69858	5.97466e-10	8.87268e-08	12.5831
ENSMUSG00000030889	Vwa3a	-1.14137	3.62734	-5.65814	8.10907e-07	0.000102885	5.69466		ENSMUSG00000030657	Xylt1	-1.10291	2.60348	-5.92268	3.20075e-07	2.87839e-05	6.5176		ENSMUSG00000034987	Hrh2	1.33265	2.11921	5.24464	3.41955e-06	0.000408685	4.29367		ENSMUSG00000021221	Dpf3	-1.25093	2.79258	-7.69655	6.0174e-10	8.87268e-08	12.5678
ENSMUSG00000045319	Proser2	-1.19098	2.98994	-5.64161	8.59237e-07	0.000108178	5.65117		ENSMUSG00000086330	1700007J10Rik	-2.5148	1.07789	-6.04984	2.04381e-07	2.00305e-05	6.47629		ENSMUSG00000046694	Tent5b	-1.60175	3.18293	-5.21744	3.75629e-06	0.000429924	4.26712		ENSMUSG00000027995	Tlr2	1.18865	3.38486	7.68636	6.23686e-10	9.11416e-08	12.4904
ENSMUSG00000040950	Mgl2	1.12342	2.91367	5.63015	8.9442e-07	0.000111748	5.61063		ENSMUSG00000020205	Phlda1	1.57083	3.8371	5.87153	3.83265e-07	3.1852e-05	6.40883		ENSMUSG00000030762	Aqp8	2.13322	3.14703	5.22933	3.60518e-06	0.000421471	4.21047		ENSMUSG00000070733	Fryl	-1.0407	5.19303	-7.65359	6.99886e-10	1.00483e-07	12.4394
ENSMUSG00000026360	Rgs2	-1.31433	3.01057	-5.54464	1.20604e-06	0.000140863	5.32542		ENSMUSG00000022419	Deptor	-1.18257	3.41989	-5.85492	4.0634e-07	3.33226e-05	6.35757		ENSMUSG00000000805	Car4	-1.03128	4.16304	-5.20685	3.89597e-06	0.000442815	4.18996		ENSMUSG00000042350	Arel1	-1.15643	5.89798	-7.64934	7.10441e-10	1.01111e-07	12.4175
ENSMUSG00000076431	Sox4	1.49497	2.91245	5.54147	1.21948e-06	0.000140863	5.31446		ENSMUSG00000032718	Mansc1	1.07786	2.53643	5.85291	4.09229e-07	3.33226e-05	6.31486		ENSMUSG00000027524	Edn3	1.3287	2.8928	5.19587	4.04634e-06	0.00045052	4.17808		ENSMUSG00000027016	Zfp385b	1.07954	4.00061	7.64081	7.3208e-10	1.03293e-07	12.4076
ENSMUSG00000062563	Cys1	-1.21865	2.84928	-5.53918	1.22926e-06	0.000140863	5.29372		ENSMUSG00000020044	Timp3	-1.14157	6.61524	-5.84903	4.14855e-07	3.36135e-05	6.27968		ENSMUSG00000062563	Cys1	-1.07901	2.84928	-5.18305	4.22916e-06	0.000461458	4.15334		ENSMUSG00000027580	Helz2	-1.08964	5.58169	-7.61655	7.97333e-10	1.10593e-07	12.3101
ENSMUSG00000055866	Per2	-1.89367	4.68263	-5.5332	1.25521e-06	0.000140863	5.24708		ENSMUSG00000066571	4931406P16Rik	-1.34616	4.54798	-5.82266	4.55173e-07	3.59894e-05	6.22716		ENSMUSG00000081219	Bambi-ps1	1.01161	1.71668	5.20019	3.98653e-06	0.000449983	4.13697		ENSMUSG00000033253	Szt2	-1.13025	5.70671	-7.58642	8.86568e-10	1.18938e-07	12.205
ENSMUSG00000026435	Slc45a3	-1.19069	1.88867	-5.47927	1.5149e-06	0.000162054	5.08914		ENSMUSG00000111394	AC160637.1	-1.36941	3.08218	-5.79132	5.08187e-07	3.97357e-05	6.14548		ENSMUSG00000040170	Fmo2	-1.32839	6.19485	-5.19388	4.07422e-06	0.000450559	4.109		ENSMUSG00000002028	Kmt2a	-1.18091	6.7489	-7.46546	1.35803e-09	1.75015e-07	11.7799
ENSMUSG00000036098	Myrf	-1.13067	3.2184	-5.44679	1.69633e-06	0.000174615	5.01094		ENSMUSG00000106296	4632404M16Rik	-3.58462	0.538041	-5.99589	2.47253e-07	2.35923e-05	6.12725		ENSMUSG00000086765	Gm11827	-2.27431	-0.200961	-5.31033	2.7245e-06	0.000340397	4.04736		ENSMUSG00000059408	Mrgprh	-1.04404	2.86014	-7.4355	1.50949e-09	1.91517e-07	11.7125
ENSMUSG00000047945	Marcksl1	1.16837	3.31977	5.43114	1.79127e-06	0.000177683	4.95419		ENSMUSG00000016757	Ttll12	1.14666	4.75867	5.76447	5.58472e-07	4.27127e-05	6.04026		ENSMUSG00000026255	Efhd1	1.33573	2.93956	5.17192	4.39443e-06	0.000470089	4.04506		ENSMUSG00000030889	Vwa3a	-1.50135	3.62734	-7.42141	1.58645e-09	1.99734e-07	11.6643
ENSMUSG00000040170	Fmo2	-1.40054	6.19485	-5.44421	1.71162e-06	0.000175088	4.91776		ENSMUSG00000023067	Cdkn1a	-1.85487	5.55224	-5.76567	5.5612e-07	4.27127e-05	6.01562		ENSMUSG00000032564	Cpne4	1.89753	1.2544	5.23308	3.55885e-06	0.000419049	4.02447		ENSMUSG00000006958	Chrd	-1.57208	1.31684	-7.50101	1.19797e-09	1.56857e-07	11.5932
ENSMUSG00000034255	Arhgap27	-1.06006	4.35836	-5.40132	1.98693e-06	0.000191295	4.82881		ENSMUSG00000053877	Srcap	-1.41407	2.29199	-5.76054	5.66217e-07	4.31036e-05	6.01062		ENSMUSG00000036718	Micall2	1.40663	2.45607	5.12577	5.15061e-06	0.000526875	3.92689		ENSMUSG00000025422	Agap2	-1.47557	3.11929	-7.37512	1.86813e-09	2.30094e-07	11.5035
ENSMUSG00000109770	Gm30085	1.53205	0.823494	5.53359	1.25349e-06	0.000140863	4.7883		ENSMUSG00000021097	Clmn	-1.41175	2.33401	-5.75078	5.85961e-07	4.44001e-05	6.00319		ENSMUSG00000058297	Spock2	-1.27849	4.36333	-5.06813	6.27733e-06	0.000615216	3.73875		ENSMUSG00000044948	Cfap43	1.0687	4.83964	7.36638	1.92671e-09	2.35332e-07	11.4658
ENSMUSG00000021097	Clmn	-1.36356	2.33401	-5.37546	2.1737e-06	0.000203297	4.77752		ENSMUSG00000025934	Gsta3	-1.23795	3.17095	-5.73972	6.09176e-07	4.57357e-05	5.97284		ENSMUSG00000030711	Sult1a1	-1.14025	5.2907	-5.02447	7.28931e-06	0.000693629	3.55995		ENSMUSG00000023153	Tmem52	-1.91439	1.52273	-7.32895	2.19922e-09	2.62735e-07	11.3314
ENSMUSG00000024232	Bambi	1.0984	6.22533	5.39421	2.03665e-06	0.000193802	4.7565		ENSMUSG00000000957	Mmp14	1.15096	5.52556	5.73665	6.15759e-07	4.60189e-05	5.94347		ENSMUSG00000021260	Hhipl1	-1.10501	1.92347	-5.00402	7.81732e-06	0.000731121	3.53754		ENSMUSG00000038002	Cramp1l	-1.05973	4.46593	-7.32241	2.25059e-09	2.65003e-07	11.3154
ENSMUSG00000037379	Spon2	3.16675	3.71401	5.36326	2.2677e-06	0.000210883	4.67699		ENSMUSG00000026435	Slc45a3	-1.18654	1.88867	-5.72618	6.38817e-07	4.73227e-05	5.90104		ENSMUSG00000047180	Neurl3	1.14587	2.21513	5.01948	7.415e-06	0.00070151	3.53431		ENSMUSG00000020542	Myocd	-1.05432	5.86693	-7.32401	2.23791e-09	2.65003e-07	11.2967
ENSMUSG00000033880	Lgals3bp	1.15435	5.76619	5.35936	2.29866e-06	0.000212555	4.66579		ENSMUSG00000024018	Ccdc167	-1.00217	2.39023	-5.71687	6.60016e-07	4.83941e-05	5.88576		ENSMUSG00000078137	Ankrd63	-1.80734	-0.94901	-5.14152	4.87917e-06	0.000515209	3.53045		ENSMUSG00000021699	Pde4d	-1.2475	4.41501	-7.31357	2.32208e-09	2.71468e-07	11.2832
ENSMUSG00000025372	Baiap2	-1.07024	3.83562	-5.33594	2.49317e-06	0.000226698	4.63718		ENSMUSG00000000317	Bcl6b	1.0433	5.20683	5.70725	6.82668e-07	4.87914e-05	5.83795		ENSMUSG00000076431	Sox4	1.33578	2.91245	4.98343	8.3866e-06	0.000771144	3.52265		ENSMUSG00000024066	Xdh	-1.23642	6.98981	-7.29982	2.43774e-09	2.82968e-07	11.2045
ENSMUSG00000029561	Oasl2	1.1066	3.87732	5.3292	2.55212e-06	0.000229509	4.62198		ENSMUSG00000028996	Rbp7	-1.06849	3.10464	-5.64923	8.36618e-07	5.66876e-05	5.67235		ENSMUSG00000031766	Slc12a3	-2.20683	-1.69696	-5.34458	2.41954e-06	0.00031383	3.47621		ENSMUSG00000021823	Vcl	-1.16663	6.08156	-7.28603	2.55949e-09	2.95008e-07	11.1645
ENSMUSG00000060969	Irx1	-1.16854	2.95809	-5.29387	2.8843e-06	0.000252446	4.5158		ENSMUSG00000115234	Gm49130	-1.06669	2.14135	-5.6487	8.38175e-07	5.66876e-05	5.67199		ENSMUSG00000028487	Bnc2	1.05063	1.49238	4.97839	8.53227e-06	0.00077582	3.41877		ENSMUSG00000032564	Cpne4	2.58808	1.2544	7.37488	1.86977e-09	2.30094e-07	11.0571
ENSMUSG00000024737	Slc15a3	1.43757	2.13246	5.30601	2.76557e-06	0.000244671	4.46265		ENSMUSG00000031737	Irx5	1.02297	2.86573	5.64096	8.61205e-07	5.77678e-05	5.64652		ENSMUSG00000091199	Gm2619	1.814	0.822854	5.13151	5.04999e-06	0.000523122	3.41505		ENSMUSG00000000290	Itgb2	1.43756	3.10356	7.24524	2.95672e-09	3.3841e-07	11.0452
ENSMUSG00000052336	Cx3cr1	2.28034	3.32778	5.27197	3.11128e-06	0.000266609	4.44397		ENSMUSG00000005893	Nr2c2	-1.44499	1.95019	-5.6446	8.50285e-07	5.727e-05	5.63083		ENSMUSG00000019102	Aldh3a1	-1.92142	0.356346	-5.04136	6.88008e-06	0.00066239	3.25623		ENSMUSG00000040950	Mgl2	1.39668	2.91367	7.24274	2.98304e-09	3.39051e-07	11.0438
ENSMUSG00000023087	Noct	-1.39049	6.00179	-5.26065	3.23549e-06	0.000272275	4.3115		ENSMUSG00000000794	Kcnn3	-1.08514	1.65315	-5.67775	7.57066e-07	5.29525e-05	5.62601		ENSMUSG00000024349	Tmem173	1.03075	3.81779	4.84161	1.35834e-05	0.00116971	3.07116		ENSMUSG00000037358	4930578C19Rik	-1.42811	2.4706	-7.22965	3.12443e-09	3.50257e-07	10.9766
ENSMUSG00000078137	Ankrd63	-2.14089	-0.94901	-5.453	1.66008e-06	0.000171965	4.28674		ENSMUSG00000024978	Gpam	-1.63908	6.54009	-5.65069	8.32335e-07	5.66876e-05	5.60884		ENSMUSG00000026077	Npas2	1.61389	3.4553	4.8231	1.44622e-05	0.00122011	3.01425		ENSMUSG00000072235	Tuba1a	1.20275	7.3516	7.21377	3.305e-09	3.67979e-07	10.911
ENSMUSG00000109714	Gm35021	1.01095	1.889	5.22812	3.62027e-06	0.000296265	4.26779		ENSMUSG00000037358	4930578C19Rik	-1.05741	2.4706	-5.61789	9.33635e-07	6.18656e-05	5.57118		ENSMUSG00000037989	Wnk2	-1.05763	6.61103	-4.83286	1.39921e-05	0.00118657	2.92295		ENSMUSG00000055320	Tead1	-1.09132	8.04112	-7.1987	3.48607e-09	3.85517e-07	10.8516
ENSMUSG00000044933	Sstr3	-1.72378	0.737836	-5.22904	3.60883e-06	0.000296265	4.17101		ENSMUSG00000025647	Shisa5	1.1424	5.49956	5.62971	8.95798e-07	5.9843e-05	5.56407		ENSMUSG00000063458	Lrmda	1.01315	1.06532	4.79139	1.60984e-05	0.00131862	2.7592		ENSMUSG00000046743	Fat4	-1.00578	4.02136	-7.14913	4.15469e-09	4.38709e-07	10.7332
ENSMUSG00000027859	Ngf	1.0638	3.81437	5.14648	4.79659e-06	0.000361778	4.02837		ENSMUSG00000077928	Mir208b	-1.29323	2.10155	-5.60863	9.64358e-07	6.3478e-05	5.54407		ENSMUSG00000023947	Nfkbie	1.14758	2.68347	4.72689	2.0007e-05	0.0015743	2.69057		ENSMUSG00000028862	Map3k6	-2.51513	3.73176	-7.14614	4.19898e-09	4.39786e-07	10.7249
ENSMUSG00000034987	Hrh2	1.33256	2.11921	5.14339	4.8478e-06	0.000363963	3.99651		ENSMUSG00000021738	Atxn7	-1.15241	3.34983	-5.588	1.03651e-06	6.70142e-05	5.47119		ENSMUSG00000087057	Gm11730	-1.24577	0.951189	-4.67202	2.40546e-05	0.00182269	2.50636		ENSMUSG00000000305	Cdh4	1.26348	4.41492	7.14926	4.15274e-09	4.38709e-07	10.7247
ENSMUSG00000031765	Mt1	-1.43249	7.27767	-5.14832	4.76624e-06	0.000361778	3.92342		ENSMUSG00000103088	Pcdhgb6	1.06532	2.11812	5.60708	9.69603e-07	6.3478e-05	5.44173		ENSMUSG00000040113	Mettl11b	1.28763	-0.214236	4.67715	2.36444e-05	0.00179994	2.44573		ENSMUSG00000060206	Zfp462	-1.57323	3.44149	-7.14482	4.21863e-09	4.39786e-07	10.7172
ENSMUSG00000074207	Adh1	-1.38492	3.34033	-5.1146	5.3521e-06	0.000392815	3.90558		ENSMUSG00000006958	Chrd	-1.07146	1.31684	-5.60783	9.67058e-07	6.3478e-05	5.43678		ENSMUSG00000025491	Ifitm1	-1.06568	3.24234	-4.63424	2.72983e-05	0.00200355	2.40612		ENSMUSG00000072294	Klf12	-1.12934	3.4852	-7.13162	4.42054e-09	4.55037e-07	10.6759
ENSMUSG00000035385	Ccl2	2.54521	2.37542	5.18062	4.26462e-06	0.000333967	3.87158		ENSMUSG00000057982	Zfp809	-1.07424	2.83386	-5.56836	1.11017e-06	7.07011e-05	5.41097		ENSMUSG00000030134	Rasgef1a	1.07991	2.01298	4.61548	2.90643e-05	0.00208638	2.30352		ENSMUSG00000038485	Socs7	-1.01476	5.3563	-7.11847	4.63126e-09	4.73749e-07	10.6005
ENSMUSG00000029167	Ppargc1a	-1.14562	5.38784	-5.08383	5.94833e-06	0.000427001	3.726		ENSMUSG00000032243	Itga11	1.24312	3.89043	5.5625	1.13312e-06	7.16056e-05	5.39234		ENSMUSG00000028989	Angptl7	-1.9615	0.690008	-4.66063	2.49905e-05	0.00187086	2.29386		ENSMUSG00000032878	Ccdc85a	-1.00421	2.66757	-7.08188	5.27202e-09	5.17595e-07	10.502
ENSMUSG00000001493	Meox1	1.04591	5.44	5.04368	6.82561e-06	0.00047137	3.66873		ENSMUSG00000027859	Ngf	1.12331	3.81437	5.5415	1.21934e-06	7.50259e-05	5.31917		ENSMUSG00000113665	Gm47603	1.22128	1.37701	4.57325	3.34584e-05	0.00225355	2.17584		ENSMUSG00000030317	Timp4	-2.18927	3.04295	-7.06012	5.69471e-09	5.4506e-07	10.4247
ENSMUSG00000022383	Ppara	-1.22866	4.24812	-5.0571	6.51908e-06	0.000454033	3.66371		ENSMUSG00000030103	Bhlhe40	1.15461	6.97694	5.55877	1.14798e-06	7.22654e-05	5.30544		ENSMUSG00000035860	Cdhr3	-2.11455	-1.16348	-4.84016	1.36503e-05	0.00116971	2.15333		ENSMUSG00000027908	Tchhl1	1.8028	2.03678	7.07653	5.37301e-09	5.20355e-07	10.3587
ENSMUSG00000033849	B3galt2	1.44551	2.48457	5.03142	7.1181e-06	0.000487456	3.65999		ENSMUSG00000046694	Tent5b	-1.71065	3.18293	-5.53507	1.24701e-06	7.61561e-05	5.30039		ENSMUSG00000110626	Gm45805	-1.31091	0.131148	-4.54927	3.62377e-05	0.00239154	2.00954		ENSMUSG00000030762	Aqp8	2.81657	3.14703	7.07829	5.33958e-09	5.20196e-07	10.354
ENSMUSG00000086765	Gm11827	-2.30184	-0.200961	-5.14011	4.90289e-06	0.000364753	3.58845		ENSMUSG00000078684	5830417I10Rik	-1.23966	3.15566	-5.52513	1.29105e-06	7.79728e-05	5.26893		ENSMUSG00000022018	Rgcc	-1.13751	4.81548	-4.52629	3.91106e-05	0.00255029	1.97169		ENSMUSG00000052229	Gpr17	-1.33681	2.99952	-7.02259	6.50458e-09	5.91447e-07	10.2995
ENSMUSG00000021057	Akap5	1.75016	0.675726	5.07225	6.18925e-06	0.000434761	3.48986		ENSMUSG00000086765	Gm11827	-2.56236	-0.200961	-5.71334	6.68239e-07	4.83941e-05	5.21404		ENSMUSG00000030772	Dkk3	1.16184	3.04321	4.46794	4.74479e-05	0.00297863	1.9071		ENSMUSG00000022801	Lrch3	-1.75333	3.5629	-6.95067	8.39347e-09	7.23032e-07	10.0592
ENSMUSG00000015947	Fcgr1	1.62233	1.32041	5.03237	7.09512e-06	0.000487456	3.41415		ENSMUSG00000027288	Zfp106	-1.1071	8.84945	-5.47631	1.5306e-06	8.94689e-05	5.01287		ENSMUSG00000037169	Mycn	1.76682	3.13463	4.43436	5.30079e-05	0.00315484	1.83019		ENSMUSG00000103088	Pcdhgb6	1.30447	2.11812	6.97936	7.58187e-09	6.63321e-07	10.0395
ENSMUSG00000020251	Glt8d2	-1.09678	1.5007	-4.9654	8.91888e-06	0.000586246	3.36701		ENSMUSG00000049892	Rasd1	-1.65824	2.57745	-5.44462	1.70917e-06	9.71321e-05	5.00042		ENSMUSG00000027376	Prom2	2.12859	-1.91886	5.17809	4.302e-06	0.000463229	1.79581		ENSMUSG00000078247	Airn	-1.0702	3.41778	-6.93891	8.75105e-09	7.42116e-07	10.0152
ENSMUSG00000044469	Tnfaip8l1	1.3456	1.78235	4.94775	9.47159e-06	0.000615165	3.34064		ENSMUSG00000023153	Tmem52	-1.31806	1.52273	-5.42863	1.80697e-06	0.000101631	4.95097		ENSMUSG00000079808	AC168977.1	3.16398	-1.90548	5.42603	1.82337e-06	0.00026261	1.75085		ENSMUSG00000000957	Mmp14	1.38234	5.52556	6.91166	9.63868e-09	8.04438e-07	9.90421
ENSMUSG00000027376	Prom2	2.38432	-1.91886	5.79786	4.96642e-07	7.06452e-05	3.33363		ENSMUSG00000024339	Tap2	1.07072	2.912	5.41155	1.91755e-06	0.000107115	4.89872		ENSMUSG00000030302	Atp2b2	1.03545	0.44163	4.44139	5.17934e-05	0.00310514	1.71198		ENSMUSG00000020108	Ddit4	-2.70851	3.53694	-6.89	1.04083e-08	8.35719e-07	9.85033
ENSMUSG00000110626	Gm45805	-1.62924	0.131148	-5.01953	7.41365e-06	0.00050558	3.26028		ENSMUSG00000022587	Ly6e	1.0336	7.88072	5.43416	1.77256e-06	0.000100039	4.8755		ENSMUSG00000031765	Mt1	-1.23524	7.27767	-4.44994	5.03533e-05	0.00305234	1.69971		ENSMUSG00000032363	Adamts7	-1.18942	4.75418	-6.89264	1.03115e-08	8.35719e-07	9.81462
ENSMUSG00000021260	Hhipl1	-1.13507	1.92347	-4.90567	1.093e-05	0.00066907	3.24167		ENSMUSG00000104737	Gm42937	-1.57413	-0.779833	-5.65572	8.17821e-07	5.62406e-05	4.83902		ENSMUSG00000021070	Bdkrb2	1.74129	1.37988	4.50674	4.17307e-05	0.002689	1.69947		ENSMUSG00000066687	Zbtb16	-1.91439	5.94086	-6.89242	1.03194e-08	8.35719e-07	9.79712
ENSMUSG00000056737	Capg	1.05113	3.84107	4.89455	1.13507e-05	0.000688066	3.23792		ENSMUSG00000040557	Mettl27	1.09716	1.5439	5.44535	1.70485e-06	9.71321e-05	4.80022		ENSMUSG00000027908	Tchhl1	1.16428	2.03678	4.39089	6.11583e-05	0.00347562	1.6879		ENSMUSG00000078317	F8a	1.13148	3.57521	6.87263	1.10696e-08	8.75248e-07	9.78896
ENSMUSG00000039457	Ppl	-1.03795	1.59546	-4.8883	1.15944e-05	0.000697447	3.21249		ENSMUSG00000086058	Unc45bos	-1.50123	1.23045	-5.40976	1.92954e-06	0.000107418	4.77547		ENSMUSG00000026043	Col3a1	1.15831	7.45801	4.42469	5.47233e-05	0.00321024	1.63312		ENSMUSG00000029580	Actb	1.7166	9.94598	6.88978	1.04165e-08	8.35719e-07	9.77766
ENSMUSG00000033624	Pdpr	-1.31797	3.73786	-4.90122	1.10966e-05	0.000675159	3.18734		ENSMUSG00000037095	Lrg1	-1.28945	4.29049	-5.38393	2.11067e-06	0.000114389	4.73887		ENSMUSG00000025936	Gm4956	-3.04488	-2.74005	-4.98129	8.44807e-06	0.000772456	1.58195		ENSMUSG00000022357	Klhl38	-1.0739	3.77832	-6.84854	1.20572e-08	9.39714e-07	9.68924
ENSMUSG00000025229	Pitx3	-2.4399	-1.46052	-5.20682	3.89639e-06	0.000308078	3.08767		ENSMUSG00000030762	Aqp8	2.18316	3.14703	5.37467	2.17968e-06	0.000117739	4.70043		ENSMUSG00000098708	Gm27252	-1.11459	1.47923	-4.347	7.06243e-05	0.00380081	1.56622		ENSMUSG00000007659	Bcl2l1	-1.33365	5.74701	-6.84264	1.23122e-08	9.55039e-07	9.62819
ENSMUSG00000031766	Slc12a3	-2.20696	-1.69696	-5.16161	4.55327e-06	0.000349875	3.07878		ENSMUSG00000021750	Fam107a	-2.11929	3.28012	-5.34887	2.3838e-06	0.000126264	4.66071		ENSMUSG00000074676	Foxs1	1.24262	3.76822	4.35013	6.99027e-05	0.0037884	1.55849		ENSMUSG00000033624	Pdpr	-1.87057	3.73786	-6.80664	1.39896e-08	1.05031e-06	9.55229
ENSMUSG00000028859	Csf3r	1.11705	1.91188	4.81177	1.50272e-05	0.000848103	2.94367		ENSMUSG00000060206	Zfp462	-1.11885	3.44149	-5.33238	2.5241e-06	0.000133264	4.63369		ENSMUSG00000073380	Arrdc5	-2.11691	-2.462	-4.66012	2.50332e-05	0.00187086	1.53664		ENSMUSG00000027074	Slc43a3	-1.15218	6.21236	-6.80266	1.41881e-08	1.05075e-06	9.48762
ENSMUSG00000079484	Phyhd1	-1.57679	0.98757	-4.81706	1.47603e-05	0.000835924	2.94086		ENSMUSG00000110077	Gm45632	-2.45779	-0.151534	-5.70164	6.9624e-07	4.93306e-05	4.63364		ENSMUSG00000035385	Ccl2	2.13806	2.37542	4.32701	7.53957e-05	0.00398065	1.37497		ENSMUSG00000021097	Clmn	-1.73243	2.33401	-6.77824	1.54723e-08	1.12626e-06	9.45678
ENSMUSG00000023947	Nfkbie	1.18976	2.68347	4.8045	1.54008e-05	0.000857365	2.93828		ENSMUSG00000038994	Hils1	-1.4913	0.955413	-5.3588	2.30314e-06	0.000122786	4.61867		ENSMUSG00000050071	Bex1	2.0928	-1.38383	4.71938	2.0519e-05	0.00160078	1.37375		ENSMUSG00000041417	Pik3r1	-1.25991	6.02307	-6.77805	1.54829e-08	1.12626e-06	9.39888
ENSMUSG00000044786	Zfp36	-1.23127	5.10594	-4.82487	1.43755e-05	0.000819804	2.90886		ENSMUSG00000021070	Bdkrb2	2.07654	1.37988	5.49496	1.43427e-06	8.48058e-05	4.55974		ENSMUSG00000107605	Gm44117	-1.3929	-0.764474	-4.33088	7.44477e-05	0.00394332	1.32753		ENSMUSG00000026383	Epb41l5	-1.17717	1.97428	-6.75517	1.67918e-08	1.21071e-06	9.37428
ENSMUSG00000045312	Lhfpl2	1.18568	3.43957	4.77149	1.72167e-05	0.000915745	2.85999		ENSMUSG00000043085	Tmem82	-1.12127	2.70036	-5.26043	3.23798e-06	0.000162067	4.3846		ENSMUSG00000074480	Mex3a	1.36554	0.706303	4.34512	7.10605e-05	0.00380081	1.32612		ENSMUSG00000032289	Thsd4	-1.05469	2.62517	-6.74062	1.76819e-08	1.25826e-06	9.31382
ENSMUSG00000030762	Aqp8	1.98565	3.14703	4.77802	1.68414e-05	0.000903749	2.85215		ENSMUSG00000020889	Nr1d1	1.5665	6.47202	5.2671	3.16415e-06	0.000159346	4.33062		ENSMUSG00000034813	Grip1	1.77912	0.484892	4.46368	4.81206e-05	0.00297863	1.28529		ENSMUSG00000025314	Ptprj	-1.15339	3.21264	-6.71207	1.95666e-08	1.36857e-06	9.24792
ENSMUSG00000073418	C4b	1.11633	5.12122	4.78248	1.65899e-05	0.000894098	2.83405		ENSMUSG00000099576	Gm29040	-1.63109	-0.706389	-5.27328	3.09724e-06	0.000157921	4.19483		ENSMUSG00000074736	Syndig1	1.36564	1.17868	4.30755	8.03398e-05	0.00421224	1.26637		ENSMUSG00000086330	1700007J10Rik	-3.55451	1.07789	-6.9841	7.45559e-09	6.56052e-07	9.21207
ENSMUSG00000019102	Aldh3a1	-1.9442	0.356346	-4.87358	1.21883e-05	0.000717669	2.80802		ENSMUSG00000027376	Prom2	2.45436	-1.91886	6.10952	1.65523e-07	1.72348e-05	4.09548		ENSMUSG00000030994	D7Ertd443e	1.03686	2.91146	4.21719	0.000107762	0.00531246	1.15162		ENSMUSG00000111394	AC160637.1	-1.63902	3.08218	-6.69013	2.11504e-08	1.46063e-06	9.17101
ENSMUSG00000032564	Cpne4	1.75823	1.2544	4.75488	1.82083e-05	0.000955175	2.66785		ENSMUSG00000082488	1700119I11Rik	-1.44284	1.71091	-5.15379	4.67747e-06	0.000219359	4.05831		ENSMUSG00000079484	Phyhd1	-1.24379	0.98757	-4.19983	0.000113985	0.00553588	1.13717		ENSMUSG00000030203	Dusp16	-1.15195	4.72059	-6.69288	2.09451e-08	1.45258e-06	9.13571
ENSMUSG00000024827	Gldc	-1.89319	-0.50378	-4.99774	7.98675e-06	0.000540162	2.61036		ENSMUSG00000114796	A930028N01Rik	-2.21764	-0.472208	-5.30813	2.74538e-06	0.000141746	3.97796		ENSMUSG00000036412	Arsi	2.23438	-0.159586	4.51905	4.00625e-05	0.00260199	1.10453		ENSMUSG00000042429	Adora1	-1.00938	3.88678	-6.67787	2.20905e-08	1.50648e-06	9.11903
ENSMUSG00000024401	Tnf	3.61621	0.173649	5.22388	3.67368e-06	0.00029914	2.59295		ENSMUSG00000026443	Lrrn2	1.03412	3.53232	5.11433	5.357e-06	0.000243286	3.93862		ENSMUSG00000030359	Pzp	1.31291	0.0453501	4.24122	9.96889e-05	0.00502033	1.07957		ENSMUSG00000033453	Adamts15	-1.72029	1.16306	-6.73858	1.78098e-08	1.26187e-06	9.11255
ENSMUSG00000099576	Gm29040	-1.49955	-0.706389	-4.73051	1.97649e-05	0.000997052	2.58017		ENSMUSG00000076441	Ass1	1.29801	2.89621	5.10907	5.4548e-06	0.000245271	3.91717		ENSMUSG00000090186	Gm7592	1.64777	-0.403159	4.46186	4.84094e-05	0.00297863	1.04961		ENSMUSG00000025934	Gsta3	-1.47317	3.17095	-6.67034	2.26893e-08	1.5409e-06	9.10107
ENSMUSG00000016206	H2-M3	1.04664	1.75955	4.65379	2.55694e-05	0.00114656	2.47374		ENSMUSG00000020108	Ddit4	-1.82625	3.53694	-5.12427	5.1772e-06	0.000238691	3.91216		ENSMUSG00000020701	Tmem132e	1.91926	0.412152	4.41365	5.67481e-05	0.00329538	0.98106		ENSMUSG00000040724	Kcna2	-1.76527	0.447736	-6.81054	1.37973e-08	1.04065e-06	9.09278
ENSMUSG00000104737	Gm42937	-1.34385	-0.779833	-4.78808	1.62789e-05	0.000885095	2.45006		ENSMUSG00000024232	Bambi	1.04317	6.22533	5.13326	5.01963e-06	0.000232737	3.89014		ENSMUSG00000053414	Hunk	-1.34588	-0.00728277	-4.23339	0.000102253	0.00511796	0.969037		ENSMUSG00000030103	Bhlhe40	1.38783	6.97694	6.68731	2.13634e-08	1.46914e-06	9.08963
ENSMUSG00000109904	Gm45819	-1.61732	2.89968	-4.64542	2.62959e-05	0.00116952	2.42505		ENSMUSG00000112947	Gm47493	-1.49684	1.67473	-5.07814	6.06562e-06	0.000264736	3.82004		ENSMUSG00000032515	Csrnp1	-1.01664	3.75612	-4.15323	0.000132468	0.00615938	0.90074		ENSMUSG00000074170	Plekhf1	-1.24582	3.70849	-6.63722	2.5518e-08	1.67732e-06	8.97889
ENSMUSG00000098708	Gm27252	-1.25561	1.47923	-4.61601	2.90128e-05	0.00124961	2.38102		ENSMUSG00000076431	Sox4	1.35165	2.91245	5.06051	6.44327e-06	0.000276065	3.76831		ENSMUSG00000097971	Gm26917	1.12475	7.18943	4.16637	0.000126982	0.00596857	0.831759		ENSMUSG00000024978	Gpam	-1.93624	6.54009	-6.64275	2.50221e-08	1.65566e-06	8.93119
ENSMUSG00000075224	Lrrc55	1.15514	2.61385	4.60459	3.01394e-05	0.00128418	2.34013		ENSMUSG00000031765	Mt1	-1.41086	7.27767	-5.07968	6.03359e-06	0.000264736	3.69728		ENSMUSG00000042254	Cilp	1.73126	3.91853	4.07502	0.00017022	0.00746916	0.77591		ENSMUSG00000041215	Yeats2	-1.0334	3.54529	-6.59817	2.93098e-08	1.88864e-06	8.85681
ENSMUSG00000106296	4632404M16Rik	-2.13446	0.538041	-4.60392	3.02077e-05	0.00128418	2.31216		ENSMUSG00000039376	Synpo2l	1.00896	8.85032	5.05272	6.61757e-06	0.000279904	3.60647		ENSMUSG00000015312	Gadd45b	-1.45013	1.66896	-4.02421	0.00020014	0.00825111	0.636428		ENSMUSG00000040661	Rad54l2	-1.03301	4.27397	-6.52125	3.85045e-08	2.42386e-06	8.56809
ENSMUSG00000038473	Nos1ap	-1.02799	1.25882	-4.56737	3.41196e-05	0.00141735	2.21233		ENSMUSG00000104814	Gm42979	-1.62877	0.419078	-5.07906	6.04637e-06	0.000264736	3.56101		ENSMUSG00000005410	Mcm5	1.1236	0.999383	4.04751	0.000185838	0.00781806	0.628997		ENSMUSG00000041040	Fam117b	-1.44007	4.10125	-6.50928	4.01747e-08	2.49699e-06	8.51258
ENSMUSG00000025017	Pik3ap1	1.09159	1.60786	4.56319	3.45976e-05	0.00143357	2.15944		ENSMUSG00000038676	Ucn	-1.91393	-0.524835	-5.18024	4.2703e-06	0.000202	3.50286		ENSMUSG00000043439	Epop	-1.05954	-0.443763	-4.04831	0.000185361	0.00781806	0.604495		ENSMUSG00000024222	Fkbp5	-2.44686	3.62668	-6.49592	4.21241e-08	2.58219e-06	8.49356
ENSMUSG00000053024	Cntn2	-1.62456	2.10561	-4.54272	3.70342e-05	0.00151535	2.15786		ENSMUSG00000029580	Actb	1.24896	9.94598	5.01354	7.5671e-06	0.000311967	3.47427		ENSMUSG00000006204	5430419D17Rik	1.39312	1.84383	4.00849	0.000210382	0.0086083	0.527305		ENSMUSG00000030852	Tacc2	-1.00604	9.08711	-6.51709	3.90776e-08	2.4437e-06	8.48378
ENSMUSG00000044456	Rin3	-1.2578	5.47885	-4.56164	3.47763e-05	0.00143733	2.05669		ENSMUSG00000086245	Gm16170	-1.07459	1.34763	-4.96422	8.95457e-06	0.000354009	3.45154		ENSMUSG00000044770	Scml4	1.46167	2.29808	3.9834	0.000227796	0.00913808	0.491726		ENSMUSG00000003949	Hlf	-1.17916	4.25105	-6.4988	4.16962e-08	2.57525e-06	8.46822
ENSMUSG00000049641	Vgll2	1.92432	3.71462	4.50659	4.17517e-05	0.00166265	2.03013		ENSMUSG00000040724	Kcna2	-1.18324	0.447736	-5.01088	7.63623e-06	0.000314026	3.45125		ENSMUSG00000018500	Adora2b	-1.17636	1.0931	-3.97472	0.000234132	0.00932371	0.478075		ENSMUSG00000044933	Sstr3	-2.09021	0.737836	-6.48464	4.38431e-08	2.66758e-06	8.31827
ENSMUSG00000113737	BB123696	-1.89067	-0.226042	-4.52901	3.87601e-05	0.00157416	1.99097		ENSMUSG00000090958	Lrrc32	1.01148	5.31055	4.96485	8.93539e-06	0.000354009	3.37154		ENSMUSG00000037129	Tmprss13	1.02008	1.09784	3.96531	0.000241201	0.00953558	0.458999		ENSMUSG00000030838	Ush1c	-1.41312	1.90008	-6.44485	5.0487e-08	2.97795e-06	8.31662
ENSMUSG00000082488	1700119I11Rik	-1.26916	1.71091	-4.47152	4.68889e-05	0.00183158	1.9414		ENSMUSG00000038068	Rnf144b	-1.02306	5.21843	-4.96711	8.86703e-06	0.000353106	3.34731		ENSMUSG00000110170	St6galnac2	-1.02041	1.1275	-3.95421	0.000249808	0.00985207	0.433805		ENSMUSG00000027288	Zfp106	-1.30647	8.84945	-6.45683	4.83873e-08	2.89034e-06	8.27595
ENSMUSG00000078866	Zfp970	-1.13198	0.933459	-4.46516	4.78849e-05	0.00186603	1.90331		ENSMUSG00000045094	Arhgef37	-1.46379	1.17332	-4.94259	9.63958e-06	0.000375645	3.29135		ENSMUSG00000024737	Slc15a3	1.071	2.13246	3.92942	0.000270108	0.0103533	0.368828		ENSMUSG00000024018	Ccdc167	-1.14509	2.39023	-6.42624	5.3932e-08	3.15252e-06	8.27261
ENSMUSG00000061436	Hipk2	-1.05583	6.64083	-4.5118	4.10365e-05	0.00164619	1.86188		ENSMUSG00000034845	Plvap	1.2405	3.54719	4.90679	1.08883e-05	0.000416376	3.26231		ENSMUSG00000023031	Cela1	2.00996	-0.281963	4.18891	0.000118078	0.00566739	0.290829		ENSMUSG00000027840	Wnt2b	-1.35359	1.94697	-6.41731	5.56665e-08	3.23083e-06	8.21664
ENSMUSG00000112947	Gm47493	-1.34434	1.67473	-4.43827	5.23296e-05	0.0019954	1.84156		ENSMUSG00000026360	Rgs2	-1.1033	3.01057	-4.88979	1.15359e-05	0.000435042	3.17006		ENSMUSG00000037035	Inhbb	1.58772	-0.0537372	3.99292	0.000221032	0.00897673	0.258417		ENSMUSG00000053877	Srcap	-1.61799	2.29199	-6.41046	5.70337e-08	3.29848e-06	8.20572
ENSMUSG00000004263	Atn1	-1.04724	1.65407	-4.42767	5.41884e-05	0.00202489	1.78627		ENSMUSG00000025229	Pitx3	-2.10103	-1.46052	-5.06191	6.41247e-06	0.000275467	3.02849		ENSMUSG00000004939	Nmrk2	1.06145	5.49584	3.94502	0.000257154	0.010069	0.258124		ENSMUSG00000024339	Tap2	1.25615	2.912	6.40307	5.85487e-08	3.37418e-06	8.1996
ENSMUSG00000043903	Zfp469	-1.05788	2.47998	-4.40723	5.79608e-05	0.00214141	1.74878		ENSMUSG00000105168	Gm30735	-1.05474	0.603488	-4.86607	1.25032e-05	0.000465089	3.01377		ENSMUSG00000038550	Ciart	-1.45113	2.67767	-3.90162	0.00029476	0.0109644	0.244119		ENSMUSG00000038994	Hils1	-1.92336	0.955413	-6.45148	4.93146e-08	2.92439e-06	8.18467
ENSMUSG00000027908	Tchhl1	1.18624	2.03678	4.40869	5.76826e-05	0.00213595	1.74861		ENSMUSG00000106106	CT010467.1	-1.61596	13.6528	-4.86715	1.24572e-05	0.000464435	2.99611		ENSMUSG00000062609	Kcnj15	1.04087	0.276362	3.93014	0.000269493	0.0103533	0.237262		ENSMUSG00000021750	Fam107a	-2.71659	3.28012	-6.38468	6.24924e-08	3.55144e-06	8.12163
ENSMUSG00000000320	Alox12	1.021	2.65609	4.40524	5.83401e-05	0.00215057	1.73522		ENSMUSG00000056737	Capg	1.01544	3.84107	4.81857	1.46854e-05	0.000522514	2.99492		ENSMUSG00000029282	Amtn	1.61995	-0.741245	3.95155	0.000251916	0.00991131	0.22526		ENSMUSG00000006642	Tcf23	-1.96587	0.458578	-6.4528	4.90846e-08	2.92134e-06	8.11963
ENSMUSG00000026043	Col3a1	1.16615	7.45801	4.4484	5.06092e-05	0.00194442	1.67261		ENSMUSG00000022756	Slc7a4	1.04653	1.22758	4.8213	1.45506e-05	0.000520382	2.98203		ENSMUSG00000104737	Gm42937	-1.00983	-0.779833	-3.91672	0.000281111	0.0106642	0.19233		ENSMUSG00000037405	Icam1	1.12489	4.72769	6.33665	7.40887e-08	4.1102e-06	7.94107
ENSMUSG00000030711	Sult1a1	-1.01308	5.2907	-4.44409	5.1334e-05	0.00196305	1.66723		ENSMUSG00000073421	H2-Ab1	1.64598	3.9411	4.78033	1.67108e-05	0.00058069	2.81279		ENSMUSG00000050141	Fam205c	1.19952	0.0645157	3.89706	0.000299009	0.0110471	0.151361		ENSMUSG00000037095	Lrg1	-1.53948	4.29049	-6.31434	8.01817e-08	4.34955e-06	7.8277
ENSMUSG00000008496	Pou2f2	1.49326	1.09894	4.43376	5.31122e-05	0.00200589	1.64216		ENSMUSG00000004446	Bid	1.00454	2.24195	4.75927	1.79407e-05	0.000609869	2.7949		ENSMUSG00000106121	Gm42679	2.29966	-1.02016	4.19868	0.000114409	0.00554005	0.022113		ENSMUSG00000030994	D7Ertd443e	1.5068	2.91146	6.28223	8.98387e-08	4.74667e-06	7.78689
ENSMUSG00000073380	Arrdc5	-2.35173	-2.462	-4.70687	2.14e-05	0.00105383	1.54458		ENSMUSG00000020241	Col6a2	1.06933	7.53446	4.79068	1.61371e-05	0.000564955	2.76112		ENSMUSG00000025229	Pitx3	-1.46591	-1.46052	-3.86868	0.0003268	0.0118335	0.0119829		ENSMUSG00000019832	Rab32	1.19971	2.07902	6.29574	8.56406e-08	4.626e-06	7.78305
ENSMUSG00000032091	Tmprss4	1.41026	-0.252728	4.3499	6.99567e-05	0.00248369	1.54234		ENSMUSG00000079484	Phyhd1	-1.43157	0.98757	-4.73601	1.9403e-05	0.000654782	2.72845		ENSMUSG00000096802	Gm15433	2.04106	-0.539333	4.06095	0.00017804	0.00766005	-0.0553041		ENSMUSG00000097652	Mhrt	-1.14859	3.56786	-6.28698	8.83399e-08	4.70964e-06	7.77404
ENSMUSG00000077928	Mir208b	-1.01475	2.10155	-4.34732	7.05506e-05	0.00249935	1.52125		ENSMUSG00000112249	Gm30262	1.72323	0.817154	4.79036	1.61544e-05	0.000564955	2.69318		ENSMUSG00000085766	2810430I11Rik	2.26277	-1.68326	4.40901	5.7622e-05	0.00332077	-0.0684068		ENSMUSG00000071715	Ncf4	1.4588	1.99075	6.28872	8.77974e-08	4.69601e-06	7.72013
ENSMUSG00000029282	Amtn	1.82619	-0.741245	4.42826	5.40835e-05	0.00202489	1.51471		ENSMUSG00000087057	Gm11730	-1.2444	0.951189	-4.7222	2.03252e-05	0.000673406	2.68244		ENSMUSG00000115186	Gm49417	-1.14543	0.485841	-3.79805	0.000407206	0.0138141	-0.0746162		ENSMUSG00000051735	Rinl	1.19248	1.87153	6.26005	9.71806e-08	5.0334e-06	7.64929
ENSMUSG00000025936	Gm4956	-3.03123	-2.74005	-4.87172	1.22657e-05	0.000719542	1.49811		ENSMUSG00000022528	Hes1	1.08433	5.10009	4.72999	1.97997e-05	0.000661351	2.61201		ENSMUSG00000024401	Tnf	2.89523	0.173649	4.10602	0.000154149	0.00693122	-0.0860191		ENSMUSG00000047945	Marcksl1	1.30014	3.31977	6.22287	1.10852e-07	5.50459e-06	7.59124
ENSMUSG00000028989	Angptl7	-1.85664	0.690008	-4.33258	7.40349e-05	0.00258364	1.41583		ENSMUSG00000054659	Pm20d2	-1.29754	3.1799	-4.68348	2.31477e-05	0.000750216	2.53027		ENSMUSG00000068115	Ninl	1.01844	0.344418	3.79991	0.000404857	0.0138141	-0.110306		ENSMUSG00000095332	Gm9821	-1.34385	3.9378	-6.21255	1.14975e-07	5.66806e-06	7.52578
ENSMUSG00000025804	Ccr1	1.54118	1.85139	4.29503	8.36889e-05	0.0028776	1.37619		ENSMUSG00000096606	Tpbgl	1.05738	2.06348	4.65883	2.51417e-05	0.000794389	2.51028		ENSMUSG00000019890	Nts	1.58696	0.402996	3.78881	0.000419034	0.0140539	-0.190883		ENSMUSG00000033361	Prrg3	-1.10238	3.66545	-6.19962	1.20359e-07	5.88033e-06	7.49054
ENSMUSG00000053318	Slamf8	2.25965	-0.74401	4.58487	3.21884e-05	0.00134738	1.34678		ENSMUSG00000025272	Tro	-2.0056	-0.819743	-4.82107	1.45619e-05	0.000520382	2.40859		ENSMUSG00000043230	Fam124b	1.3179	-0.236677	3.76634	0.000449208	0.0147931	-0.210963		ENSMUSG00000068566	Myadm	1.01419	9.00988	6.22253	1.10986e-07	5.50459e-06	7.46566
ENSMUSG00000086507	Adap2os	-1.26931	-0.0818258	-4.35951	6.77882e-05	0.00242777	1.33464		ENSMUSG00000113328	Gm47260	-1.68839	0.0550779	-4.73045	1.97692e-05	0.000661351	2.39877		ENSMUSG00000098330	Gtpbp4-ps1	3.20493	-2.87351	4.36928	6.56519e-05	0.00364246	-0.247459		ENSMUSG00000019997	Ctgf	1.3941	7.73504	6.19255	1.23408e-07	5.9977e-06	7.37164
ENSMUSG00000097815	Gm26809	-1.30794	2.01681	-4.26612	9.19437e-05	0.00310277	1.3263		ENSMUSG00000031970	Dbndd1	-1.32776	0.560756	-4.67967	2.34456e-05	0.000756874	2.37287		ENSMUSG00000022431	Ribc2	-1.50714	-1.83047	-3.79934	0.000405569	0.0138141	-0.321961		ENSMUSG00000025279	Dnase1l3	1.79931	1.62956	6.16806	1.34575e-07	6.47818e-06	7.36979
ENSMUSG00000032691	Nlrp3	2.18039	0.0150257	4.49473	4.34241e-05	0.00171672	1.31454		ENSMUSG00000006642	Tcf23	-1.24737	0.458578	-4.6224	2.83996e-05	0.000862366	2.37243		ENSMUSG00000109372	Gm19410	1.10136	0.688083	3.68414	0.000578401	0.0174985	-0.32354		ENSMUSG00000045094	Arhgef37	-2.03365	1.17332	-6.22575	1.09727e-07	5.488e-06	7.34008
ENSMUSG00000066170	E230001N04Rik	-2.92429	-2.36793	-4.82947	1.41538e-05	0.000809981	1.30008		ENSMUSG00000071715	Ncf4	1.09768	1.99075	4.62115	2.85187e-05	0.00086438	2.36491		ENSMUSG00000027883	Gpsm2	1.13859	0.802622	3.70315	0.000545679	0.016725	-0.346234		ENSMUSG00000027845	Dclre1b	-1.12519	1.78008	-6.14433	1.46355e-07	6.96333e-06	7.31182
ENSMUSG00000002983	Relb	1.03366	3.32064	4.25994	9.38095e-05	0.00315273	1.28803		ENSMUSG00000031880	Rrad	1.4975	5.60573	4.64587	2.62565e-05	0.000820115	2.32838		ENSMUSG00000052485	Tmem171	1.01179	2.64566	3.66045	0.000621819	0.0183706	-0.405527		ENSMUSG00000037904	Ankrd9	-1.14124	4.62528	-6.16554	1.3578e-07	6.51703e-06	7.3063
ENSMUSG00000054659	Pm20d2	-1.20337	3.1799	-4.2652	9.22193e-05	0.00310566	1.2378		ENSMUSG00000067212	H2-T23	1.01873	3.39203	4.61442	2.91667e-05	0.000874306	2.32516		ENSMUSG00000020374	Rasgef1c	-1.17217	-0.259532	-3.70871	0.000536442	0.0165119	-0.46053		ENSMUSG00000038068	Rnf144b	-1.28122	5.21843	-6.15232	1.42281e-07	6.78924e-06	7.2516
ENSMUSG00000037169	Mycn	1.71644	3.13463	4.22935	0.000103599	0.0033777	1.21154		ENSMUSG00000074207	Adh1	-1.193	3.34033	-4.61804	2.88169e-05	0.000866998	2.29195		ENSMUSG00000052133	Sema5b	1.03567	-0.181189	3.62002	0.000703226	0.0199475	-0.482894		ENSMUSG00000049892	Rasd1	-1.96664	2.57745	-6.10966	1.65441e-07	7.75864e-06	7.20644
ENSMUSG00000031016	Wee1	-1.03531	4.13924	-4.24309	9.90864e-05	0.00329623	1.11231		ENSMUSG00000108802	Gm44769	-1.61899	0.171969	-4.62543	2.81139e-05	0.000858471	2.28951		ENSMUSG00000116217	Gm46495	1.58948	-0.914543	3.72368	0.000512339	0.0160334	-0.509263		ENSMUSG00000005893	Nr2c2	-1.59005	1.95019	-6.09789	1.72472e-07	8.04229e-06	7.16366
ENSMUSG00000026452	Syt2	-1.34211	-0.109335	-4.26777	9.14518e-05	0.00309256	1.10982		ENSMUSG00000033107	Rnf125	-1.461	1.07738	-4.59328	3.12985e-05	0.000924662	2.25308		ENSMUSG00000023349	Clec4n	1.42745	0.982146	3.66888	0.000606017	0.0180668	-0.525982		ENSMUSG00000057982	Zfp809	-1.18077	2.83386	-6.06349	1.9476e-07	8.90403e-06	7.04447
ENSMUSG00000016496	Cd274	1.65468	2.98015	4.20603	0.000111721	0.00359949	1.09308		ENSMUSG00000026452	Syt2	-1.42285	-0.109335	-4.67224	2.40376e-05	0.00077267	2.23447		ENSMUSG00000038151	Prdm1	1.09235	1.71112	3.59355	0.000761973	0.0210317	-0.539052		ENSMUSG00000000794	Kcnn3	-1.17452	1.65315	-6.07634	1.86112e-07	8.58057e-06	7.02891
ENSMUSG00000041378	Cldn5	1.22015	3.48372	4.1907	0.000117397	0.00375281	1.08069		ENSMUSG00000029167	Ppargc1a	-1.03045	5.38784	-4.61946	2.86807e-05	0.000864488	2.21552		ENSMUSG00000035373	Ccl7	2.25135	0.503349	3.76637	0.000449162	0.0147931	-0.561551		ENSMUSG00000027376	Prom2	2.73662	-1.91886	6.90851	9.74725e-09	8.04438e-07	7.01698
ENSMUSG00000086058	Unc45bos	-1.15555	1.23045	-4.17986	0.000121577	0.00382663	1.07991		ENSMUSG00000056481	Cd248	1.61954	4.14599	4.57444	3.3326e-05	0.000968821	2.20972		ENSMUSG00000115924	Gm19277	-1.07123	2.28979	-3.6237	0.00069543	0.019795	-0.595687		ENSMUSG00000022419	Deptor	-1.22581	3.41989	-6.04655	2.06766e-07	9.28978e-06	6.96828
ENSMUSG00000031880	Rrad	1.37246	5.60573	4.23575	0.000101471	0.00332822	1.04529		ENSMUSG00000111389	Gm39465	-1.45462	0.658511	-4.60481	3.0118e-05	0.000896257	2.13265		ENSMUSG00000033633	Clec18a	-1.02798	-1.0523	-3.57766	0.00079944	0.0217349	-0.625204		ENSMUSG00000034765	Dusp5	1.51577	3.84782	6.02725	2.21349e-07	9.6096e-06	6.9184
ENSMUSG00000073421	H2-Ab1	1.46755	3.9411	4.1934	0.000116378	0.00372751	0.986928		ENSMUSG00000022802	Lmln	-1.19482	0.812121	-4.5428	3.70245e-05	0.00105205	2.07213		ENSMUSG00000024827	Gldc	-1.146	-0.50378	-3.61045	0.000723956	0.0203678	-0.629747		ENSMUSG00000055866	Per2	-2.04536	4.68263	-6.04182	2.10248e-07	9.33727e-06	6.88953
ENSMUSG00000026090	2010300C02Rik	-1.1413	0.403771	-4.13919	0.000138586	0.00418288	0.928236		ENSMUSG00000035385	Ccl2	2.23789	2.37542	4.5544	3.5625e-05	0.00101857	2.05905		ENSMUSG00000102673	Gm37437	1.12492	-0.568217	3.6244	0.000693951	0.0197873	-0.631961		ENSMUSG00000104737	Gm42937	-1.79536	-0.779833	-6.22828	1.08748e-07	5.46247e-06	6.85418
ENSMUSG00000051212	Gpr183	1.48525	1.2388	4.14782	0.000134795	0.00411602	0.891273		ENSMUSG00000002006	Pdzd4	-1.01253	1.27151	-4.50716	4.16728e-05	0.00115958	2.01499		ENSMUSG00000110411	Gm45457	1.30016	0.826377	3.56516	0.000830157	0.0223321	-0.633065		ENSMUSG00000029862	Clcn1	-1.14323	1.31493	-6.00965	2.35538e-07	1.00392e-05	6.85185
ENSMUSG00000046245	Pilra	2.09209	0.247249	4.18297	0.000120362	0.00381037	0.79788		ENSMUSG00000053353	2310001K24Rik	-1.10537	0.0530091	-4.50991	4.12942e-05	0.00115138	1.96338		ENSMUSG00000069227	Gprin1	1.95479	-1.59794	3.96679	0.00024008	0.00951426	-0.641404		ENSMUSG00000030657	Xylt1	-1.1175	2.60348	-5.99738	2.45955e-07	1.04019e-05	6.82855
ENSMUSG00000022018	Rgcc	-1.05433	4.81548	-4.15687	0.000130925	0.00404471	0.796782		ENSMUSG00000051022	Hs3st1	1.14894	2.83976	4.47627	4.61592e-05	0.00124993	1.94739		ENSMUSG00000006403	Adamts4	2.34417	0.432728	3.64424	0.00065332	0.018959	-0.68622		ENSMUSG00000106296	4632404M16Rik	-3.64206	0.538041	-6.10006	1.71149e-07	8.00341e-06	6.80422
ENSMUSG00000034813	Grip1	1.71944	0.484892	4.23587	0.000101432	0.00332822	0.795785		ENSMUSG00000109115	Gm44669	-1.42526	-0.551366	-4.63157	2.75427e-05	0.000845762	1.92239		ENSMUSG00000105970	Gm43360	1.00783	1.90995	3.54718	0.000876338	0.0230967	-0.699813		ENSMUSG00000016757	Ttll12	1.19488	4.75867	6.00159	2.42333e-07	1.0302e-05	6.78193
ENSMUSG00000087057	Gm11730	-1.10904	0.951189	-4.07249	0.000171604	0.00490565	0.772708		ENSMUSG00000031443	F7	-2.37443	-1.31143	-4.83092	1.40842e-05	0.000508867	1.91846		ENSMUSG00000011034	Slc5a1	-1.03604	-1.3535	-3.53598	0.00090632	0.0237407	-0.708443		ENSMUSG00000038676	Ucn	-2.5442	-0.524835	-6.26693	9.48401e-08	4.94346e-06	6.77577
ENSMUSG00000114796	A930028N01Rik	-1.60745	-0.472208	-4.11135	0.000151539	0.00445285	0.771999		ENSMUSG00000063415	Cyp26b1	1.87779	3.26102	4.50572	4.18714e-05	0.00115958	1.91559		ENSMUSG00000053552	Ebf4	-1.10523	0.518096	-3.53482	0.000909478	0.0237407	-0.73032		ENSMUSG00000041515	Irf8	1.07102	3.46763	5.97573	2.65483e-07	1.10564e-05	6.75153
ENSMUSG00000109115	Gm44669	-1.30756	-0.551366	-4.16887	0.000125961	0.00393434	0.712609		ENSMUSG00000044707	Ccnjl	-1.09086	-0.243973	-4.47793	4.59061e-05	0.00124808	1.84747		ENSMUSG00000049409	Prokr1	1.16491	0.444754	3.59332	0.000762508	0.0210317	-0.733636		ENSMUSG00000047822	Angptl8	-2.35387	0.167992	-6.27877	9.09464e-08	4.7709e-06	6.73588
ENSMUSG00000035373	Ccl7	2.55913	0.503349	4.28381	8.68032e-05	0.00297219	0.712197		ENSMUSG00000097324	Carmn	-1.35744	1.85893	-4.43228	5.33719e-05	0.00140893	1.8255		ENSMUSG00000097365	C030034L19Rik	-1.788	-1.23421	-3.68552	0.000575969	0.0174572	-0.756761		ENSMUSG00000055980	Irs1	-1.51685	3.87528	-5.958	2.82613e-07	1.17102e-05	6.64631
ENSMUSG00000044827	Tlr1	2.20275	-0.301266	4.2266	0.000104525	0.00338431	0.679958		ENSMUSG00000028989	Angptl7	-1.78091	0.690008	-4.45703	4.91888e-05	0.00131119	1.81139		ENSMUSG00000025588	Nat1	1.79838	-1.02205	3.68556	0.000575903	0.0174572	-0.808321		ENSMUSG00000104814	Gm42979	-2.0689	0.419078	-6.04171	2.1033e-07	9.33727e-06	6.61886
ENSMUSG00000020893	Per1	-1.36957	6.05688	-4.10981	0.000152289	0.00446686	0.623448		ENSMUSG00000107000	Gm43481	-1.31	0.116763	-4.47874	4.57842e-05	0.00124684	1.75249		ENSMUSG00000086236	5830418P13Rik	1.16534	-0.162116	3.55229	0.000862981	0.0229345	-0.827269		ENSMUSG00000032024	Clmp	1.06162	3.7556	5.93538	3.06068e-07	1.25238e-05	6.61506
ENSMUSG00000002699	Lcp2	1.07943	2.26047	3.99647	0.000218555	0.00591254	0.557362		ENSMUSG00000034987	Hrh2	1.13215	2.11921	4.40171	5.90222e-05	0.00151413	1.73388		ENSMUSG00000112592	Gm19972	2.41099	-1.16636	3.79636	0.000409336	0.0138141	-0.862644		ENSMUSG00000040170	Fmo2	-1.52916	6.19485	-5.95611	2.84494e-07	1.17584e-05	6.56107
ENSMUSG00000020889	Nr1d1	1.21611	6.47202	4.07464	0.000170432	0.00489378	0.523821		ENSMUSG00000041592	Sdk2	-1.00027	1.52236	-4.40796	5.7821e-05	0.0014974	1.73025		ENSMUSG00000079168	Cd209g	1.46478	0.0124978	3.5335	0.000913109	0.0237975	-0.883787		ENSMUSG00000082860	Gm13204	-1.62173	-0.120383	-6.04522	2.07739e-07	9.28978e-06	6.51558
ENSMUSG00000009114	2610028H24Rik	-2.09936	-0.712872	-4.37689	6.40347e-05	0.00231871	0.501633		ENSMUSG00000036040	Adamtsl2	-1.13331	4.93637	-4.44432	5.1295e-05	0.00135849	1.71969		ENSMUSG00000089755	0610012D04Rik	1.07242	-0.0927289	3.46394	0.00112399	0.0273492	-0.936355		ENSMUSG00000029581	Fscn1	1.37846	5.5684	5.92828	3.13823e-07	1.27137e-05	6.49898
ENSMUSG00000022797	Tfrc	-1.60898	3.84661	-3.99947	0.000216485	0.00590274	0.466193		ENSMUSG00000086740	Gm17029	-1.18572	2.02241	-4.39631	6.00794e-05	0.00153644	1.71716		ENSMUSG00000058620	Adra2b	-1.22488	-0.484721	-3.46834	0.00110937	0.0271811	-0.939915		ENSMUSG00000024349	Tmem173	1.24136	3.81779	5.89723	3.50103e-07	1.39419e-05	6.48384
ENSMUSG00000086740	Gm17029	-1.13049	2.02241	-3.96022	0.000245113	0.00641882	0.449587		ENSMUSG00000038457	Tmem255b	1.02344	1.97402	4.38766	6.18102e-05	0.00157332	1.68482		ENSMUSG00000029361	Nos1	1.83162	-0.539655	3.59298	0.000763292	0.0210317	-0.958968		ENSMUSG00000022587	Ly6e	1.12825	7.88072	5.93223	3.09489e-07	1.26005e-05	6.46844
ENSMUSG00000031562	Dctd	1.20746	0.480175	3.97484	0.000234049	0.00624907	0.429386		ENSMUSG00000073380	Arrdc5	-2.08916	-2.462	-4.63226	2.74791e-05	0.000845762	1.62299		ENSMUSG00000020182	Ddc	-1.44103	-1.99344	-3.52098	0.000948028	0.0243968	-0.99613		ENSMUSG00000029123	Stk32b	1.31291	3.3581	5.87949	3.72669e-07	1.45572e-05	6.43718
ENSMUSG00000043629	1700019D03Rik	-1.51514	0.24226	-4.01367	0.000206951	0.00572157	0.384736		ENSMUSG00000047485	Klhl34	1.09039	2.22114	4.35246	6.93735e-05	0.0017388	1.58793		ENSMUSG00000108371	Gm38832	-1.69725	-1.83688	-3.49289	0.00103112	0.025884	-1.00413		ENSMUSG00000027004	Frzb	1.05992	4.65927	5.89289	3.55499e-07	1.40708e-05	6.43345
ENSMUSG00000043439	Epop	-1.07986	-0.443763	-3.91777	0.000280182	0.00700112	0.26413		ENSMUSG00000109770	Gm30085	1.21592	0.823494	4.3844	6.24761e-05	0.0015878	1.52139		ENSMUSG00000006522	Itih3	1.44755	-0.374556	3.4803	0.00107057	0.0265443	-1.01552		ENSMUSG00000097324	Carmn	-1.99903	1.85893	-5.87462	3.79114e-07	1.47737e-05	6.37133
ENSMUSG00000107605	Gm44117	-1.28356	-0.764474	-3.89901	0.000297183	0.00729235	0.209325		ENSMUSG00000031530	Dusp4	1.45398	3.09674	4.3082	8.01699e-05	0.00193817	1.45219		ENSMUSG00000097039	Pvt1	1.16322	0.267892	3.43773	0.00121488	0.0285619	-1.04203		ENSMUSG00000068735	Trp53i11	1.19699	5.79021	5.89255	3.55919e-07	1.40708e-05	6.35511
ENSMUSG00000039878	Slc39a5	-1.64184	-0.468032	-3.94792	0.000254812	0.00658848	0.117322		ENSMUSG00000054855	Rnd1	1.20236	1.67885	4.32189	7.66661e-05	0.00187004	1.42606		ENSMUSG00000033268	Duox1	1.07613	1.76103	3.38863	0.00140435	0.0315042	-1.06225		ENSMUSG00000037649	H2-DMa	1.94399	2.75061	5.83986	4.28452e-07	1.64227e-05	6.30153
ENSMUSG00000026822	Lcn2	-1.56019	1.8762	-3.83737	0.000360344	0.00821794	0.105056		ENSMUSG00000107810	Gm18609	-2.65953	-1.97019	-4.69431	2.2322e-05	0.000724889	1.40403		ENSMUSG00000026278	Bok	1.28836	1.77591	3.38843	0.00140515	0.0315042	-1.0627		ENSMUSG00000021260	Hhipl1	-1.34614	1.92347	-5.84778	4.16686e-07	1.60468e-05	6.29952
ENSMUSG00000024042	Sik1	-1.03246	6.61286	-3.92631	0.000272763	0.00685762	0.0821723		ENSMUSG00000037145	2210407C18Rik	-2.12861	-1.00918	-4.64995	2.59e-05	0.000810528	1.38152		ENSMUSG00000038167	Plekhg6	1.56533	-0.907147	3.55221	0.000863179	0.0229345	-1.0755		ENSMUSG00000091199	Gm2619	2.06788	0.822854	5.95824	2.8237e-07	1.17102e-05	6.293
ENSMUSG00000038676	Ucn	-1.34088	-0.524835	-3.85629	0.000339699	0.00793132	0.0611644		ENSMUSG00000087556	Gm15764	-1.7522	0.734412	-4.29851	8.27437e-05	0.00197703	1.33184		ENSMUSG00000008496	Pou2f2	1.14102	1.09894	3.38651	0.00141312	0.0315964	-1.09788		ENSMUSG00000026435	Slc45a3	-1.21884	1.88867	-5.83003	4.4353e-07	1.68197e-05	6.2763
ENSMUSG00000083373	Gm13392	-1.5105	0.935838	-3.82873	0.000370175	0.00833957	0.0522322		ENSMUSG00000037649	H2-DMa	1.45302	2.75061	4.27723	8.86805e-05	0.00209745	1.33044		ENSMUSG00000114061	Gm48626	1.60889	-1.85019	3.5064	0.00099031	0.0253256	-1.10193		ENSMUSG00000078684	5830417I10Rik	-1.31924	3.15566	-5.8291	4.44975e-07	1.68197e-05	6.25373
ENSMUSG00000024411	Aqp4	-1.33709	-1.06033	-3.83217	0.000366231	0.00826774	0.00345976		ENSMUSG00000024338	Psmb8	1.26316	1.40427	4.23118	0.000102986	0.00235416	1.22624		ENSMUSG00000007682	Dio2	1.71442	1.08726	3.43782	0.00121456	0.0285619	-1.12722		ENSMUSG00000050721	Plekho2	1.17524	5.32626	5.8482	4.16069e-07	1.60468e-05	6.23922
ENSMUSG00000038151	Prdm1	1.16636	1.71112	3.79158	0.000415453	0.00904218	-0.00975253		ENSMUSG00000085286	Ube4bos3	-2.33747	-1.69391	-4.80274	1.54928e-05	0.000547668	1.21412		ENSMUSG00000027107	Chrna1	2.0684	-1.49676	3.77783	0.000433529	0.0144807	-1.12955		ENSMUSG00000033863	Klf9	-1.08793	5.42191	-5.84207	4.25138e-07	1.63339e-05	6.17905
ENSMUSG00000056888	Glipr1	1.44694	0.360541	3.85004	0.000346395	0.00802847	-0.0179752		ENSMUSG00000027524	Edn3	1.09077	2.8928	4.21914	0.000107081	0.00243645	1.18632		ENSMUSG00000026070	Il18r1	1.6215	-1.37464	3.55166	0.000864621	0.0229356	-1.14009		ENSMUSG00000020241	Col6a2	1.30171	7.53446	5.83676	4.33157e-07	1.65642e-05	6.14871
ENSMUSG00000024340	Btnl2	1.47754	0.999816	3.80396	0.000399802	0.00880694	-0.0192244		ENSMUSG00000020256	Aldh1l2	-1.1105	2.1329	-4.21474	0.000108618	0.00245886	1.18235		ENSMUSG00000023067	Cdkn1a	-1.09006	5.55224	-3.47406	0.00109065	0.0268029	-1.177		ENSMUSG00000061232	H2-K1	1.58318	7.3979	5.82954	4.44286e-07	1.68197e-05	6.11852
ENSMUSG00000061232	H2-K1	1.06082	7.3979	3.89374	0.000302143	0.00736559	-0.033147		ENSMUSG00000086938	4930481A15Rik	-1.05763	2.63202	-4.25376	9.57113e-05	0.00222515	1.16445		ENSMUSG00000066170	E230001N04Rik	-1.60445	-2.36793	-3.44588	0.00118591	0.0282123	-1.19856		ENSMUSG00000086058	Unc45bos	-1.67372	1.23045	-5.80293	4.87867e-07	1.8314e-05	6.11831
ENSMUSG00000044452	Zfp507	-1.03192	1.72034	-3.78538	0.000423506	0.00915657	-0.0549026		ENSMUSG00000050954	Zfp169	-1.3884	1.45462	-4.20033	0.0001138	0.00255851	1.1408		ENSMUSG00000026822	Lcn2	-1.23439	1.8762	-3.34479	0.00159696	0.0344318	-1.23762		ENSMUSG00000029282	Amtn	2.32432	-0.741245	5.90902	3.35858e-07	1.34401e-05	6.10006
ENSMUSG00000050141	Fam205c	1.19286	0.0645157	3.78287	0.000426809	0.00919119	-0.115804		ENSMUSG00000056271	Lman1l	1.05318	2.33986	4.18953	0.000117839	0.00262047	1.09766		ENSMUSG00000038112	AW551984	1.14914	0.827438	3.32211	0.00170617	0.0357086	-1.26584		ENSMUSG00000074207	Adh1	-1.54703	3.34033	-5.78403	5.21383e-07	1.93503e-05	6.0635
ENSMUSG00000019890	Nts	1.61341	0.402996	3.79924	0.000405704	0.00888588	-0.12785		ENSMUSG00000055866	Per2	-1.39012	4.68263	-4.25602	9.50128e-05	0.0022152	1.0918		ENSMUSG00000050890	Pdik1l	1.00346	0.751798	3.30001	0.0018194	0.0368541	-1.28776		ENSMUSG00000098708	Gm27252	-1.54235	1.47923	-5.7614	5.64522e-07	2.06701e-05	6.04852
ENSMUSG00000113427	Gm46378	-1.61411	-0.611827	-3.82635	0.000372931	0.00836133	-0.191381		ENSMUSG00000091199	Gm2619	1.51839	0.822854	4.23329	0.000102285	0.00234467	1.04048		ENSMUSG00000024481	Lvrn	-1.75306	-0.877947	-3.30849	0.00177514	0.0363618	-1.29688		ENSMUSG00000039457	Ppl	-1.18073	1.59546	-5.74405	5.99978e-07	2.15347e-05	5.98736
ENSMUSG00000096727	Psmb9	1.14346	3.30018	3.76715	0.000448078	0.00945069	-0.218318		ENSMUSG00000116226	Gm49502	-2.19626	0.280211	-4.24825	9.74387e-05	0.00225472	1.01879		ENSMUSG00000047604	Frat2	-1.20737	-0.897058	-3.35519	0.00154909	0.0337288	-1.32649		ENSMUSG00000020218	Wif1	1.20495	4.78279	5.76278	5.61797e-07	2.06628e-05	5.95302
ENSMUSG00000107810	Gm18609	-2.09253	-1.97019	-3.90261	0.000293851	0.00724909	-0.241932		ENSMUSG00000043439	Epop	-1.08514	-0.443763	-4.18024	0.000121427	0.00267483	1.00058		ENSMUSG00000029321	Slc10a6	-1.13954	2.33605	-3.3109	0.00176276	0.0362452	-1.35764		ENSMUSG00000024737	Slc15a3	1.51029	2.13246	5.72614	6.38908e-07	2.26833e-05	5.90457
ENSMUSG00000042182	Bend6	1.31028	0.983489	3.73631	0.000492803	0.0101331	-0.280962		ENSMUSG00000037014	Sstr4	-1.83111	-0.149825	-4.21879	0.000107204	0.00243645	0.993101		ENSMUSG00000039375	Wdr17	1.81164	-1.93393	3.4772	0.0010805	0.0266327	-1.36701		ENSMUSG00000001493	Meox1	1.16894	5.44	5.72801	6.3472e-07	2.26328e-05	5.86449
ENSMUSG00000090186	Gm7592	1.47663	-0.403159	3.85403	0.000342101	0.00796878	-0.300105		ENSMUSG00000032691	Nlrp3	2.08527	0.0150257	4.35121	6.96565e-05	0.00174322	0.98497		ENSMUSG00000028755	Cda	1.53295	0.807475	3.33185	0.00165844	0.0350693	-1.36799		ENSMUSG00000035385	Ccl2	2.76534	2.37542	5.75111	5.85287e-07	2.11e-05	5.83836
ENSMUSG00000078920	Ifi47	1.73753	1.76779	3.67828	0.000588857	0.0115561	-0.316407		ENSMUSG00000078137	Ankrd63	-1.32064	-0.94901	-4.1527	0.000132696	0.00286753	0.943372		ENSMUSG00000029816	Gpnmb	1.6512	1.83165	3.30846	0.00177529	0.0363618	-1.37615		ENSMUSG00000090186	Gm7592	2.13864	-0.403159	6.01581	2.30466e-07	9.92642e-06	5.80622
ENSMUSG00000024338	Psmb8	1.13826	1.40427	3.67449	0.000595724	0.0116074	-0.325495		ENSMUSG00000025279	Dnase1l3	1.24463	1.62956	4.12976	0.000142847	0.0030324	0.937624		ENSMUSG00000046807	Lrrc75b	-1.39341	-0.468423	-3.39802	0.00136607	0.0308819	-1.37907		ENSMUSG00000046694	Tent5b	-1.77993	3.18293	-5.6887	7.28569e-07	2.51077e-05	5.7775
ENSMUSG00000067203	H2-K2	1.50488	0.869743	3.65959	0.000623456	0.0118791	-0.375095		ENSMUSG00000114800	Gm31600	-1.80516	-2.01754	-4.26159	9.33078e-05	0.00217856	0.928465		ENSMUSG00000005089	Slc1a2	1.36104	0.344828	3.32325	0.00170053	0.0356829	-1.39875		ENSMUSG00000085272	Sbk3	-1.46402	1.18452	-5.67882	7.54235e-07	2.58255e-05	5.7618
ENSMUSG00000027386	Fbln7	1.41046	2.17652	3.65722	0.000627974	0.0119122	-0.386003		ENSMUSG00000107605	Gm44117	-1.32344	-0.764474	-4.15543	0.000131533	0.00285897	0.90908		ENSMUSG00000114796	A930028N01Rik	-1.1204	-0.472208	-3.2414	0.00215512	0.0415556	-1.42385		ENSMUSG00000079808	AC168977.1	3.76481	-1.90548	6.65636	2.38424e-08	1.60588e-06	5.74567
ENSMUSG00000026100	Mstn	-2.20794	-1.61864	-3.86003	0.00033576	0.00786178	-0.387658		ENSMUSG00000029816	Gpnmb	2.04908	1.83165	4.22994	0.0001034	0.00236033	0.908835		ENSMUSG00000052613	Pcdh15	1.27107	-2.16669	3.40657	0.00133207	0.0303408	-1.44159		ENSMUSG00000041202	Pla2g2d	1.02566	3.31722	5.67423	7.66464e-07	2.61348e-05	5.7442
ENSMUSG00000021071	Trim9	-1.98454	-1.74704	-3.94307	0.000258741	0.00664805	-0.394627		ENSMUSG00000034765	Dusp5	1.06387	3.84782	4.14602	0.000135576	0.00290822	0.907426		ENSMUSG00000034457	Eda2r	1.15054	0.335125	3.25188	0.0020911	0.0406957	-1.44361		ENSMUSG00000041444	Arhgap32	-1.25905	4.09311	-5.67159	7.73574e-07	2.63224e-05	5.67312
ENSMUSG00000091199	Gm2619	1.37359	0.822854	3.68248	0.000581352	0.0114777	-0.399259		ENSMUSG00000030882	Dnhd1	-1.25813	0.465197	-4.15593	0.000131321	0.00285816	0.880049		ENSMUSG00000027513	Pck1	-1.68037	0.421659	-3.23545	0.0021923	0.0419664	-1.45125		ENSMUSG00000115234	Gm49130	-1.06969	2.14135	-5.64224	8.57351e-07	2.85789e-05	5.64296
ENSMUSG00000044770	Scml4	1.3715	2.29808	3.64519	0.000651419	0.0122408	-0.404007		ENSMUSG00000110540	Gm45743	-1.25938	0.153275	-4.12926	0.00014308	0.0030332	0.844319		ENSMUSG00000090291	Lrrc10b	1.55573	-1.9918	3.37118	0.0014782	0.0326941	-1.48334		ENSMUSG00000030711	Sult1a1	-1.29716	5.2907	-5.68437	7.39701e-07	2.54342e-05	5.64142
ENSMUSG00000092500	Gm20400	-3.19515	-2.86454	-4.23639	0.000101262	0.00332822	-0.429534		ENSMUSG00000041911	Dlx1	-1.62029	-1.20444	-4.27209	9.01772e-05	0.0021267	0.835028		ENSMUSG00000028860	Sytl1	-1.47082	-1.26644	-3.30666	0.00178459	0.0363741	-1.4861		ENSMUSG00000024308	Tapbp	1.00689	6.19204	5.67713	7.58721e-07	2.59248e-05	5.61146
ENSMUSG00000115186	Gm49417	-1.13434	0.485841	-3.64706	0.000647726	0.0121854	-0.442695		ENSMUSG00000103928	Gm37893	-1.27299	0.477198	-4.09825	0.000158038	0.00328271	0.822983		ENSMUSG00000048489	Depp1	-1.19939	6.25176	-3.35643	0.00154347	0.0337276	-1.5113		ENSMUSG00000016206	H2-M3	1.21955	1.75955	5.6341	8.82127e-07	2.91672e-05	5.61054
ENSMUSG00000006204	5430419D17Rik	1.29217	1.84383	3.62059	0.00070201	0.0128382	-0.478984		ENSMUSG00000027386	Fbln7	1.53281	2.17652	4.09822	0.000158048	0.00328271	0.796897		ENSMUSG00000056174	Col8a2	2.48862	0.427734	3.43707	0.00121725	0.0285619	-1.51544		ENSMUSG00000034258	Flvcr2	-1.01617	1.49533	-5.62846	8.99716e-07	2.96291e-05	5.60883
ENSMUSG00000050896	Rtn4rl2	-1.93922	-0.357199	-3.69295	0.000563006	0.0111965	-0.479869		ENSMUSG00000045377	Tmem88	1.026	5.11176	4.1497	0.000133979	0.00287774	0.78126		ENSMUSG00000032172	Olfm2	1.47219	-0.763223	3.34385	0.00160135	0.0344318	-1.57023		ENSMUSG00000022528	Hes1	1.29452	5.10009	5.65672	8.14958e-07	2.75587e-05	5.5803
ENSMUSG00000073460	Pnldc1	1.02246	-0.360622	3.66188	0.000619122	0.0118419	-0.50697		ENSMUSG00000031766	Slc12a3	-1.50754	-1.69696	-4.14181	0.000137426	0.00293636	0.742134		ENSMUSG00000084399	Gm15666	2.09268	-1.80838	3.42863	0.00124807	0.0290157	-1.58749		ENSMUSG00000030830	Itgal	1.15372	2.28722	5.6188	9.3065e-07	3.04639e-05	5.57654
ENSMUSG00000048583	Igf2	-1.58563	0.319378	-3.61911	0.000705171	0.0128382	-0.524573		ENSMUSG00000051212	Gpr183	1.43995	1.2388	4.08642	0.000164134	0.00337106	0.734095		ENSMUSG00000100075	1700018L02Rik	-1.27613	-0.966811	-3.20772	0.00237371	0.0442489	-1.58907		ENSMUSG00000029657	Hsph1	1.11002	4.70328	5.63937	8.66014e-07	2.87506e-05	5.53116
ENSMUSG00000079547	H2-DMb1	2.13355	-0.778183	3.7396	0.000487848	0.0100689	-0.533613		ENSMUSG00000050288	Fzd2	1.01442	3.2952	4.07214	0.000171795	0.00347131	0.732178		ENSMUSG00000030155	Clec2e	-1.79956	-2.21066	-3.35516	0.00154922	0.0337288	-1.60552		ENSMUSG00000086765	Gm11827	-2.54622	-0.200961	-5.69741	7.06655e-07	2.46402e-05	5.51333
ENSMUSG00000028270	Gbp2	1.0206	3.77139	3.64975	0.000642439	0.0120999	-0.576628		ENSMUSG00000015619	Gata3	1.76633	-0.641066	4.18846	0.000118249	0.00262604	0.72322		ENSMUSG00000105378	Gm42515	2.19515	-1.565	3.47984	0.00107202	0.0265443	-1.61505		ENSMUSG00000021270	Hsp90aa1	1.08572	5.68221	5.64253	8.5649e-07	2.85789e-05	5.50759
ENSMUSG00000059089	Fcgr4	1.89724	-0.694432	3.7356	0.00049389	0.0101424	-0.582645		ENSMUSG00000098708	Gm27252	-1.02482	1.47923	-4.06839	0.000173866	0.00350215	0.723143		ENSMUSG00000043419	Rnf227	1.98625	-1.62983	3.48972	0.0010409	0.0260098	-1.61851		ENSMUSG00000070565	Rasal2	-1.00732	4.65951	-5.63432	8.81464e-07	2.91672e-05	5.49675
ENSMUSG00000021624	Cd180	1.73946	0.289129	3.60997	0.000725014	0.0130975	-0.602686		ENSMUSG00000062438	Adam1b	-2.28611	-1.74941	-4.33909	7.2475e-05	0.00178914	0.68822		ENSMUSG00000112397	Gm10824	1.15114	-0.413213	3.25499	0.00207242	0.0404764	-1.631		ENSMUSG00000110077	Gm45632	-2.41195	-0.151534	-5.79461	5.02357e-07	1.87291e-05	5.49238
ENSMUSG00000005763	Cd247	1.62226	-0.58975	3.64428	0.000653243	0.012261	-0.618626		ENSMUSG00000024672	Ms4a7	1.12858	1.78122	4.05178	0.000183325	0.00362815	0.682931		ENSMUSG00000111056	Gm39317	2.426	-2.35202	3.58095	0.000791537	0.0215916	-1.63846		ENSMUSG00000024610	Cd74	1.65131	7.0145	5.62854	8.99451e-07	2.96291e-05	5.4305
ENSMUSG00000075012	Fjx1	1.70809	0.0324246	3.71473	0.00052663	0.0106412	-0.649542		ENSMUSG00000055407	Map6	1.05383	3.05475	4.03682	0.000192268	0.00375152	0.663951		ENSMUSG00000058831	Opn1sw	-2.19441	-2.12586	-3.65021	0.000641542	0.0187079	-1.64621		ENSMUSG00000109904	Gm45819	-1.94519	2.89968	-5.58185	1.05904e-06	3.36568e-05	5.41207
ENSMUSG00000024481	Lvrn	-2.04277	-0.877947	-3.57866	0.000797041	0.013982	-0.664967		ENSMUSG00000027908	Tchhl1	1.07304	2.03678	4.02958	0.00019675	0.00378524	0.651541		ENSMUSG00000052336	Cx3cr1	1.42012	3.32778	3.19252	0.00247909	0.0455902	-1.64988		ENSMUSG00000019866	Crybg1	-1.03684	2.51935	-5.57102	1.09989e-06	3.46858e-05	5.40648
ENSMUSG00000108332	D530033B14Rik	-1.38389	-1.31686	-3.62464	0.000693433	0.0127093	-0.665794		ENSMUSG00000026822	Lcn2	-1.54677	1.8762	-4.02911	0.000197045	0.00378524	0.63894		ENSMUSG00000031628	Casp3	1.21629	-0.358376	3.21303	0.00233794	0.0437815	-1.65171		ENSMUSG00000028600	Podn	-1.04869	4.18497	-5.5893	1.03179e-06	3.29342e-05	5.3845
ENSMUSG00000028654	Mycl	1.60934	-0.304391	3.63662	0.000668641	0.012436	-0.682672		ENSMUSG00000067889	Sptbn2	-1.02843	0.987144	-3.99029	0.000222878	0.00418331	0.540802		ENSMUSG00000106706	C530043K16Rik	2.23263	-1.87757	3.4767	0.0010821	0.0266327	-1.67215		ENSMUSG00000101872	Gm29237	-1.06591	4.30437	-5.57717	1.07651e-06	3.4146e-05	5.32524
ENSMUSG00000108371	Gm38832	-1.92437	-1.83688	-3.63124	0.000679678	0.0125577	-0.72619		ENSMUSG00000061232	H2-K1	1.10634	7.3979	4.06707	0.000174598	0.00350215	0.486296		ENSMUSG00000017204	Gsdma	1.75242	-0.506846	3.30721	0.00178177	0.0363618	-1.67637		ENSMUSG00000020889	Nr1d1	1.6619	6.47202	5.58917	1.03227e-06	3.29342e-05	5.31112
ENSMUSG00000115801	AC160336.1	-1.51506	-0.648849	-3.60617	0.000733412	0.0131765	-0.728526		ENSMUSG00000022236	Ropn1l	1.79296	-0.166015	4.12141	0.000146732	0.00308684	0.471652		ENSMUSG00000029337	Fgf5	2.11302	-1.50423	3.41847	0.00128609	0.0295224	-1.68542		ENSMUSG00000110626	Gm45805	-1.68236	0.131148	-5.58662	1.04153e-06	3.3165e-05	5.27517
ENSMUSG00000026380	Tfcp2l1	-1.20957	0.594418	-3.54583	0.000879912	0.0150486	-0.730069		ENSMUSG00000020182	Ddc	-1.799	-1.99344	-4.15861	0.000130193	0.00284115	0.448637		ENSMUSG00000106458	Gm42633	1.91137	-2.00709	3.31899	0.00172174	0.0358064	-1.68642		ENSMUSG00000000805	Car4	-1.10592	4.16304	-5.55847	1.14919e-06	3.61015e-05	5.25606
ENSMUSG00000112397	Gm10824	1.29122	-0.413213	3.63037	0.000681464	0.0125744	-0.779798		ENSMUSG00000045763	Basp1	1.47204	0.441305	4.03962	0.000190562	0.00373525	0.443451		ENSMUSG00000000197	Nalcn	1.60006	-0.813042	3.29318	0.00185582	0.0374067	-1.71882		ENSMUSG00000021070	Bdkrb2	2.11588	1.37988	5.6126	9.51074e-07	3.10084e-05	5.23451
ENSMUSG00000109372	Gm19410	1.0663	0.688083	3.49722	0.00101788	0.0165439	-0.791707		ENSMUSG00000026018	Ica1l	-3.18986	-2.38177	-4.46988	4.71447e-05	0.00126911	0.40511		ENSMUSG00000028845	Tekt2	1.58763	-1.35972	3.32168	0.00170831	0.0357086	-1.74735		ENSMUSG00000036040	Adamtsl2	-1.44556	4.93637	-5.52082	1.31061e-06	4.06265e-05	5.14701
ENSMUSG00000046580	Gm7862	1.5398	0.392736	3.51431	0.000967177	0.0160091	-0.828629		ENSMUSG00000025936	Gm4956	-2.21549	-2.74005	-4.18129	0.000121015	0.00267483	0.400479		ENSMUSG00000108801	Gm39090	1.74127	-1.08768	3.28415	0.00190497	0.038256	-1.79282		ENSMUSG00000021738	Atxn7	-1.13033	3.34983	-5.49857	1.41633e-06	4.31048e-05	5.12086
ENSMUSG00000069372	Ctxn3	-2.64905	-2.27456	-3.84089	0.000356418	0.00815873	-0.862926		ENSMUSG00000028270	Gbp2	1.09048	3.77139	3.97505	0.000233895	0.00432023	0.353289		ENSMUSG00000113917	Gm48382	1.66651	-1.44972	3.26704	0.00200161	0.0396136	-1.79296		ENSMUSG00000026360	Rgs2	-1.26226	3.01057	-5.49598	1.42922e-06	4.33819e-05	5.09476
ENSMUSG00000022181	C6	2.02659	-0.709416	3.63204	0.000678018	0.0125533	-0.865852		ENSMUSG00000032578	Cish	1.05547	5.5596	4.01248	0.000207732	0.00394348	0.342817		ENSMUSG00000050195	Scd4	1.07329	2.08874	3.21364	0.00233383	0.0437546	-1.79558		ENSMUSG00000022756	Slc7a4	1.17604	1.22758	5.45482	1.64958e-06	4.86464e-05	5.02608
ENSMUSG00000024910	Ctsw	1.20412	0.167139	3.46535	0.00111926	0.0177166	-0.876929		ENSMUSG00000041378	Cldn5	1.12873	3.48372	3.93626	0.000264348	0.00474211	0.329236		ENSMUSG00000021765	Fst	1.50647	-0.349815	3.20312	0.00240513	0.0446819	-1.80207		ENSMUSG00000036718	Micall2	1.4825	2.45607	5.43145	1.78935e-06	5.19261e-05	4.96246
ENSMUSG00000090164	BC035044	1.72856	-1.25592	3.66192	0.000619037	0.0118419	-0.893382		ENSMUSG00000108332	D530033B14Rik	-1.4999	-1.31686	-4.02287	0.000200991	0.0038475	0.303549		ENSMUSG00000101940	Akp-ps1	-1.90629	-1.78207	-3.31748	0.00172931	0.0359183	-1.8342		ENSMUSG00000025647	Shisa5	1.11341	5.49956	5.47617	1.53135e-06	4.5904e-05	4.95798
ENSMUSG00000111056	Gm39317	2.67609	-2.35202	3.93374	0.000266459	0.00676145	-0.911251		ENSMUSG00000086507	Adap2os	-1.04738	-0.0818258	-3.93068	0.000269036	0.00480071	0.285424		ENSMUSG00000061100	Retnla	-1.0818	2.93449	-3.18726	0.00251657	0.0461757	-1.84616		ENSMUSG00000033220	Rac2	1.19187	3.75488	5.43388	1.77428e-06	5.16718e-05	4.91248
ENSMUSG00000026475	Rgs16	2.15701	-0.0250346	3.5852	0.000781454	0.0137947	-0.911858		ENSMUSG00000097971	Gm26917	1.07738	7.18943	3.99092	0.000222433	0.00417975	0.264257		ENSMUSG00000022818	Cyp2ab1	-1.44084	-1.4557	-3.18658	0.00252143	0.046213	-1.86396		ENSMUSG00000025887	Casp12	1.62011	2.62356	5.41436	1.89892e-06	5.45256e-05	4.90786
ENSMUSG00000018930	Ccl4	2.20682	-1.17038	3.67079	0.0006025	0.0116462	-0.913827		ENSMUSG00000034813	Grip1	1.59196	0.484892	3.96715	0.000239808	0.00440016	0.153611		ENSMUSG00000108574	Gm44981	2.03821	-1.74514	3.21811	0.00230416	0.0433972	-1.94488		ENSMUSG00000025936	Gm4956	-4.48174	-2.74005	-6.32662	7.67681e-08	4.20354e-06	4.90278
ENSMUSG00000063594	Gng8	1.54966	0.855788	3.50476	0.000995179	0.0163044	-0.931518		ENSMUSG00000085246	Gm15893	-1.31899	-0.0397526	-3.84211	0.000355069	0.00587938	0.0586945		ENSMUSG00000026630	Batf3	1.93801	-1.52648	3.22098	0.00228524	0.0431901	-2.00445		ENSMUSG00000030134	Rasgef1a	1.24745	2.01298	5.42101	1.85552e-06	5.35484e-05	4.89553
ENSMUSG00000087528	9830144P21Rik	-2.54548	-1.16416	-3.66176	0.000619335	0.0118419	-0.935849		ENSMUSG00000079419	Ms4a6c	-1.02527	1.41999	-3.80877	0.00039387	0.00635747	0.0366826		ENSMUSG00000042477	Tfap2e	1.74929	-2.12089	3.19925	0.00243191	0.0449753	-2.03487		ENSMUSG00000029167	Ppargc1a	-1.22591	5.38784	-5.46322	1.60203e-06	4.76382e-05	4.8853
ENSMUSG00000055612	Cdca7	1.00773	1.06387	3.43178	0.00123647	0.0190022	-0.953947		ENSMUSG00000043051	Disc1	-1.20646	-0.134391	-3.84096	0.000356342	0.00589116	0.0219502		ENSMUSG00000073209	Klf14	1.46305	-1.89992	3.17881	0.00257789	0.0469848	-2.03596		ENSMUSG00000056888	Glipr1	1.95098	0.360541	5.51705	1.32797e-06	4.10093e-05	4.88074
ENSMUSG00000097772	5430416N02Rik	-1.57248	-1.19219	-3.56865	0.000821485	0.0143034	-1.01761		ENSMUSG00000052336	Cx3cr1	1.67114	3.32778	3.81127	0.000390827	0.00633288	-0.0130035		ENSMUSG00000044006	Cilp2	2.05704	-2.49276	3.23813	0.00217546	0.0418399	-2.27008		ENSMUSG00000073421	H2-Ab1	1.86506	3.9411	5.43253	1.7826e-06	5.1822e-05	4.86529
ENSMUSG00000040640	Erc2	1.15948	0.154859	3.46069	0.0011349	0.0178949	-1.03114		ENSMUSG00000042182	Bend6	1.308	0.983489	3.82474	0.000374802	0.00612826	-0.0443194											ENSMUSG00000079491	H2-T10	1.08406	3.15452	5.41083	1.92233e-06	5.50048e-05	4.8636
ENSMUSG00000041449	Serpina3h	1.38237	1.93815	3.40695	0.00133056	0.0199244	-1.0462		ENSMUSG00000035373	Ccl7	2.34348	0.503349	3.94558	0.000256696	0.00465266	-0.0648126											ENSMUSG00000019990	Pde7b	-1.11033	5.3208	-5.43907	1.74252e-06	5.09282e-05	4.82852
ENSMUSG00000068762	Gstm6	1.6617	-0.671905	3.45743	0.00114594	0.017997	-1.07283		ENSMUSG00000020059	Sycp3	-2.10862	-1.08678	-3.98501	0.000226634	0.00423253	-0.071478											ENSMUSG00000020182	Ddc	-3.33589	-1.99344	-6.05831	1.98355e-07	9.03476e-06	4.81673
ENSMUSG00000002033	Cd3g	1.54815	-0.55285	3.44732	0.00118084	0.0184015	-1.07667		ENSMUSG00000021057	Akap5	1.32036	0.675726	3.78272	0.000427008	0.00677869	-0.0784405											ENSMUSG00000022018	Rgcc	-1.38227	4.81548	-5.43455	1.77013e-06	5.16429e-05	4.81248
ENSMUSG00000027883	Gpsm2	1.07209	0.802622	3.39061	0.00139619	0.0206259	-1.09056		ENSMUSG00000085591	Gm13479	-1.00617	0.27864	-3.76358	0.000453057	0.00707817	-0.0858336											ENSMUSG00000034813	Grip1	2.16137	0.484892	5.57336	1.09093e-06	3.45363e-05	4.80958
ENSMUSG00000073412	Lst1	1.35701	-0.14855	3.41433	0.00130191	0.0196572	-1.10504		ENSMUSG00000079355	Ackr4	-1.02575	2.34151	-3.76792	0.000447012	0.00700791	-0.0931792											ENSMUSG00000024661	Fth1	-1.00752	10.625	-5.44193	1.72529e-06	5.05148e-05	4.78903
ENSMUSG00000108802	Gm44769	-1.12154	0.171969	-3.33556	0.00164056	0.0230878	-1.19648		ENSMUSG00000005763	Cd247	1.66751	-0.58975	3.85009	0.000346332	0.00579	-0.107307											ENSMUSG00000055485	Soga1	-1.00147	4.83837	-5.41493	1.89513e-06	5.45125e-05	4.7848
ENSMUSG00000035352	Ccl12	2.34888	1.16074	3.33666	0.00163529	0.0230731	-1.20121		ENSMUSG00000033849	B3galt2	1.08709	2.48457	3.75695	0.000462421	0.00717388	-0.125714											ENSMUSG00000024164	C3	1.02217	8.19	5.39356	2.04123e-06	5.78834e-05	4.63318
ENSMUSG00000017897	Eya2	-1.08846	0.964963	-3.33304	0.00165267	0.0231388	-1.20486		ENSMUSG00000089886	Gm16184	-1.28602	0.368055	-3.78836	0.000419616	0.00669382	-0.130684											ENSMUSG00000099576	Gm29040	-1.66633	-0.706389	-5.35882	2.30295e-06	6.35622e-05	4.62798
ENSMUSG00000078771	Evi2a	1.1832	0.534087	3.33275	0.00165409	0.0231389	-1.22497		ENSMUSG00000029019	Nppb	1.07269	8.69038	3.85168	0.000344627	0.00578373	-0.158587											ENSMUSG00000048163	Selplg	1.13974	2.99943	5.33518	2.49969e-06	6.77357e-05	4.61867
ENSMUSG00000106867	Gm43800	-1.29561	-0.825827	-3.37242	0.00147284	0.0214086	-1.23191		ENSMUSG00000025887	Casp12	1.14971	2.62356	3.74158	0.000484872	0.00737538	-0.167977											ENSMUSG00000037014	Sstr4	-2.85882	-0.149825	-5.50849	1.36818e-06	4.20393e-05	4.54491
ENSMUSG00000096802	Gm15433	1.79625	-0.539333	3.46539	0.00111913	0.0177166	-1.2571		ENSMUSG00000018727	Cpsf4l	-1.64215	-0.507845	-3.86032	0.000335451	0.0056543	-0.195648											ENSMUSG00000028339	Col15a1	1.02369	7.73528	5.36007	2.29295e-06	6.3393e-05	4.52645
ENSMUSG00000028755	Cda	1.57261	0.807475	3.36592	0.00150119	0.0216858	-1.25966		ENSMUSG00000101941	Gm28979	-1.23012	-0.505796	-3.73018	0.000502191	0.0075345	-0.202298											ENSMUSG00000044452	Zfp507	-1.46716	1.72034	-5.29507	2.87238e-06	7.64427e-05	4.52067
ENSMUSG00000036412	Arsi	1.79546	-0.159586	3.43861	0.00121174	0.0187276	-1.26451		ENSMUSG00000108825	Gm45838	-2.95892	-2.14768	-4.11093	0.000151747	0.00317601	-0.21292											ENSMUSG00000045763	Basp1	1.90727	0.441305	5.39185	2.05344e-06	5.79459e-05	4.44768
ENSMUSG00000028037	Ifi44	1.12974	0.770782	3.30693	0.00178318	0.0243009	-1.27111		ENSMUSG00000051906	Cd209f	1.39374	1.21429	3.72709	0.000506987	0.00757795	-0.213458											ENSMUSG00000043903	Zfp469	-1.2296	2.47998	-5.27114	3.1203e-06	8.18428e-05	4.4388
ENSMUSG00000058620	Adra2b	-1.22136	-0.484721	-3.31371	0.00174838	0.0241193	-1.29341		ENSMUSG00000020701	Tmem132e	1.70015	0.412152	3.85448	0.000341621	0.00574646	-0.240505											ENSMUSG00000043085	Tmem82	-1.13273	2.70036	-5.29572	2.86585e-06	7.63931e-05	4.43226
ENSMUSG00000113637	Gm7049	-1.33928	-0.011251	-3.31883	0.00172256	0.0238723	-1.29344		ENSMUSG00000040640	Erc2	1.22972	0.154859	3.78747	0.000420782	0.00669887	-0.243676											ENSMUSG00000078137	Ankrd63	-1.84199	-0.94901	-5.30235	2.80087e-06	7.51505e-05	4.35546
ENSMUSG00000084974	Gm15567	1.8128	-1.54324	3.5091	0.000982349	0.0161752	-1.30911		ENSMUSG00000038418	Egr1	1.79572	5.5663	3.76315	0.000453657	0.00707817	-0.311978											ENSMUSG00000075010	AW112010	1.04613	3.77605	5.25276	3.32496e-06	8.61071e-05	4.28141
ENSMUSG00000051457	Spn	1.21017	0.57513	3.29586	0.00184142	0.0247204	-1.31496		ENSMUSG00000021765	Fst	1.77744	-0.349815	3.86627	0.000329275	0.0055674	-0.318137											ENSMUSG00000097971	Gm26917	1.4242	7.18943	5.2828	2.99688e-06	7.93689e-05	4.26918
ENSMUSG00000021298	Gpr132	1.32709	0.0494453	3.32306	0.00170147	0.0236869	-1.3192		ENSMUSG00000019890	Nts	1.55448	0.402996	3.71183	0.000531342	0.00785361	-0.335469											ENSMUSG00000060802	B2m	1.25577	9.42311	5.27161	3.11517e-06	8.18395e-05	4.21596
ENSMUSG00000081512	Gm15821	1.51311	-1.72953	3.39736	0.00136872	0.0203453	-1.33029		ENSMUSG00000108371	Gm38832	-1.82047	-1.83688	-3.72785	0.000505808	0.00757342	-0.416385											ENSMUSG00000077928	Mir208b	-1.19378	2.10155	-5.21729	3.75823e-06	9.56625e-05	4.21253
ENSMUSG00000110647	Gm17745	1.13584	0.259117	3.28393	0.0019062	0.0253443	-1.33764		ENSMUSG00000021071	Trim9	-1.82885	-1.74704	-3.85317	0.000343019	0.00576406	-0.472179											ENSMUSG00000110146	Gm45487	-2.19762	-0.805799	-5.45382	1.65531e-06	4.87275e-05	4.21211
ENSMUSG00000004933	Matk	-1.3257	-0.359358	-3.31068	0.00176389	0.0241871	-1.33941		ENSMUSG00000078771	Evi2a	1.2523	0.534087	3.6364	0.000669094	0.00934363	-0.475526											ENSMUSG00000044694	2010007H06Rik	-1.18813	0.830054	-5.20368	3.93889e-06	9.94874e-05	4.20075
ENSMUSG00000026018	Ica1l	-2.21245	-2.38177	-3.46463	0.00112169	0.0177378	-1.34193		ENSMUSG00000079808	AC168977.1	2.5018	-1.90548	4.15284	0.000132635	0.00286753	-0.487054											ENSMUSG00000034459	Ifit1	2.05496	1.41006	5.21811	3.74757e-06	9.55396e-05	4.1973
ENSMUSG00000114800	Gm31600	-1.34217	-2.01754	-3.29621	0.00183955	0.0247193	-1.35403		ENSMUSG00000074676	Foxs1	1.05087	3.76822	3.64753	0.000646805	0.00909257	-0.508246											ENSMUSG00000004446	Bid	1.09144	2.24195	5.19605	4.04384e-06	0.000101512	4.1972
ENSMUSG00000044628	Rnf208	-1.29839	-0.310529	-3.27574	0.00195192	0.0258262	-1.38635		ENSMUSG00000097772	5430416N02Rik	-1.57562	-1.19219	-3.77002	0.00044413	0.0069788	-0.512357											ENSMUSG00000038508	Gdf15	2.57897	5.19665	5.19898	4.00319e-06	0.0001008	4.16818
ENSMUSG00000021070	Bdkrb2	1.33375	1.37988	3.27119	0.00197774	0.0260303	-1.38719		ENSMUSG00000108573	Gm44986	-1.60132	-1.23213	-3.72296	0.000513476	0.00766794	-0.524594											ENSMUSG00000053024	Cntn2	-1.82008	2.10561	-5.18583	4.1889e-06	0.000104036	4.16255
ENSMUSG00000074736	Syndig1	1.08144	1.17868	3.25786	0.00205534	0.0266348	-1.3936		ENSMUSG00000051977	Prdm9	-1.04965	1.1572	-3.5884	0.000773934	0.0103404	-0.553168											ENSMUSG00000027398	Il1b	2.88479	-0.968815	5.46751	1.57827e-06	4.71377e-05	4.11666
ENSMUSG00000029204	Rhoh	1.20597	-0.264896	3.28439	0.00190368	0.0253313	-1.41057		ENSMUSG00000033268	Duox1	1.12299	1.76103	3.56754	0.000824229	0.0107921	-0.605725											ENSMUSG00000079484	Phyhd1	-1.59563	0.98757	-5.16863	4.44443e-06	0.000109387	4.10808
ENSMUSG00000041930	Fam222a	-1.12108	0.674361	-3.24495	0.00213322	0.0273548	-1.41703		ENSMUSG00000008496	Pou2f2	1.19444	1.09894	3.57291	0.000810986	0.0106647	-0.621181											ENSMUSG00000028989	Angptl7	-2.27434	0.690008	-5.18769	4.16212e-06	0.000103844	4.03177
ENSMUSG00000025475	Adgra1	2.14367	0.514913	3.44424	0.00119169	0.0184876	-1.43325		ENSMUSG00000085030	2810455O05Rik	-1.00907	-0.326452	-3.58153	0.000790149	0.0104971	-0.629376											ENSMUSG00000031765	Mt1	-1.44744	7.27767	-5.20916	3.86504e-06	9.79244e-05	4.01387
ENSMUSG00000056753	C330011M18Rik	-1.08104	0.225366	-3.24773	0.00211621	0.0272295	-1.44233		ENSMUSG00000028860	Sytl1	-1.66126	-1.26644	-3.68197	0.000582252	0.00841105	-0.629665											ENSMUSG00000073380	Arrdc5	-2.69091	-2.462	-5.46268	1.60505e-06	4.76382e-05	3.98543
ENSMUSG00000004612	Nkg7	1.44138	0.0928374	3.23221	0.0022128	0.0281187	-1.44982		ENSMUSG00000029282	Amtn	1.48359	-0.741245	3.58697	0.000777288	0.010364	-0.636822											ENSMUSG00000110060	Gm9860	-1.98276	0.257651	-5.22237	3.69291e-06	9.44404e-05	3.97716
ENSMUSG00000021175	Cdca7l	2.34205	-2.42124	3.63689	0.000668089	0.012436	-1.46526		ENSMUSG00000067786	Nnat	-1.22761	1.20433	-3.56029	0.000842426	0.0109515	-0.643625											ENSMUSG00000050141	Fam205c	1.54564	0.0645157	5.17313	4.3762e-06	0.000107869	3.96033
ENSMUSG00000026104	Stat1	1.03235	3.11185	3.30564	0.00178992	0.0243658	-1.46994		ENSMUSG00000029032	Arhgef16	1.15182	0.106753	3.57352	0.00080949	0.0106647	-0.6453											ENSMUSG00000027524	Edn3	1.30499	2.8928	5.10291	5.57127e-06	0.000131013	3.89366
ENSMUSG00000050071	Bex1	1.57048	-1.38383	3.36725	0.00149532	0.0216201	-1.48548		ENSMUSG00000050423	Ppp1r3g	1.63186	-1.51121	3.65241	0.000637261	0.00899142	-0.664652											ENSMUSG00000063458	Lrmda	1.07381	1.06532	5.11019	5.43377e-06	0.000128518	3.88363
ENSMUSG00000031628	Casp3	1.25731	-0.358376	3.2671	0.00200128	0.0262249	-1.50529		ENSMUSG00000021922	Itih4	1.21129	2.26191	3.52574	0.000934611	0.011755	-0.72808											ENSMUSG00000015947	Fcgr1	1.6149	1.32041	5.12075	5.24015e-06	0.000125388	3.87078
ENSMUSG00000028417	Tal2	-1.74156	-2.12012	-3.354	0.00155452	0.0221821	-1.51109		ENSMUSG00000107846	Gm43963	-3.06058	-2.51227	-4.03873	0.000191106	0.00373793	-0.741321											ENSMUSG00000074676	Foxs1	1.4436	3.76822	5.10451	5.54073e-06	0.000130482	3.85894
ENSMUSG00000025272	Tro	-1.23152	-0.819743	-3.19485	0.00246266	0.0303429	-1.56045		ENSMUSG00000097815	Gm26809	-1.00635	2.01681	-3.54926	0.000870884	0.01125	-0.747369											ENSMUSG00000033192	Lpcat2	1.35759	1.55288	5.07823	6.0636e-06	0.00014077	3.79829
ENSMUSG00000058163	Gm5431	-1.35557	-0.224131	-3.20749	0.00237525	0.0295633	-1.56784		ENSMUSG00000047810	Ccdc88b	1.56316	-0.162789	3.58276	0.000787221	0.0104752	-0.752954											ENSMUSG00000087057	Gm11730	-1.37645	0.951189	-5.0703	6.23086e-06	0.000144244	3.79358
ENSMUSG00000051906	Cd209f	1.23742	1.21429	3.1803	0.00256697	0.0312834	-1.57144		ENSMUSG00000027107	Chrna1	2.11655	-1.49676	3.8982	0.000297943	0.00516571	-0.760527											ENSMUSG00000090958	Lrrc32	1.04499	5.31055	5.12242	5.21015e-06	0.000124853	3.78816
ENSMUSG00000039774	Galnt12	1.62622	-1.04844	3.28758	0.00188619	0.0251599	-1.5776		ENSMUSG00000040229	Gpr34	1.34102	1.56936	3.50706	0.000988382	0.0122738	-0.762324											ENSMUSG00000059089	Fcgr4	2.52396	-0.694432	5.29277	2.89535e-06	7.69288e-05	3.75782
ENSMUSG00000029086	Prom1	-1.08042	0.540742	-3.17427	0.00261145	0.031637	-1.58765		ENSMUSG00000092500	Gm20400	-3.04332	-2.86454	-4.03508	0.000193339	0.00375152	-0.791618											ENSMUSG00000046879	Irgm1	1.68156	5.18992	5.11938	5.26497e-06	0.000125615	3.75117
ENSMUSG00000105504	Gbp5	1.02826	3.02677	3.26008	0.00204222	0.0265278	-1.59894		ENSMUSG00000115692	Gm49163	-1.97026	-1.8853	-3.74025	0.000486867	0.00739198	-0.792613											ENSMUSG00000032182	Yipf2	-1.0582	2.50308	-5.05923	6.47172e-06	0.000148144	3.74781
ENSMUSG00000056025	Clca3a1	-1.25944	0.300324	-3.18688	0.00251928	0.030817	-1.59941		ENSMUSG00000047822	Angptl8	-1.06662	0.167992	-3.50646	0.000990142	0.012277	-0.799421											ENSMUSG00000041592	Sdk2	-1.18423	1.52236	-5.05587	6.54667e-06	0.000149441	3.7332
ENSMUSG00000115252	Gm48996	1.23801	-0.987953	3.21998	0.00229182	0.0287855	-1.60053		ENSMUSG00000028037	Ifi44	1.16175	0.770782	3.4934	0.00102955	0.0126058	-0.810569											ENSMUSG00000053730	Tmem39b	1.01511	3.57251	5.0634	6.37991e-06	0.000146506	3.69037
ENSMUSG00000045763	Basp1	1.22042	0.441305	3.18806	0.00251086	0.030753	-1.61095		ENSMUSG00000031972	Acta1	1.20887	10.7326	3.62788	0.000686642	0.00948377	-0.816743											ENSMUSG00000027386	Fbln7	1.8571	2.17652	5.05534	6.55848e-06	0.000149447	3.68965
ENSMUSG00000099722	Gm29154	1.06983	-0.0541355	3.17158	0.00263145	0.031734	-1.61255		ENSMUSG00000024610	Cd74	1.06507	7.0145	3.62366	0.000695513	0.00953972	-0.818162											ENSMUSG00000029019	Nppb	1.42181	8.69038	5.11044	5.4291e-06	0.000128518	3.68464
ENSMUSG00000049985	Ankrd55	1.01015	1.48584	3.16549	0.00267746	0.0320805	-1.63414		ENSMUSG00000024827	Gldc	-1.10258	-0.50378	-3.51038	0.000978603	0.0121616	-0.82528											ENSMUSG00000035373	Ccl7	3.01656	0.503349	5.26066	3.23543e-06	8.43221e-05	3.68455
ENSMUSG00000097300	Gm26835	1.65737	-1.40106	3.29797	0.00183019	0.0246948	-1.65609		ENSMUSG00000034009	Rxfp1	1.40801	2.13218	3.48985	0.0010405	0.0126804	-0.831562											ENSMUSG00000027550	Lrrcc1	1.06686	1.97285	5.03409	7.05346e-06	0.000157067	3.68416
ENSMUSG00000060550	H2-Q7	1.19397	4.20613	3.24536	0.00213073	0.0273531	-1.73686		ENSMUSG00000090273	Prr22	-1.33529	-0.348261	-3.49787	0.00101589	0.0124921	-0.853184											ENSMUSG00000114796	A930028N01Rik	-2.00497	-0.472208	-5.08478	5.92886e-06	0.00013823	3.68291
ENSMUSG00000023031	Cela1	1.62777	-0.281963	3.21472	0.00232662	0.0291188	-1.74975		ENSMUSG00000112397	Gm10824	1.25105	-0.413213	3.58698	0.00077726	0.010364	-0.854274											ENSMUSG00000036192	Rorb	1.01538	2.61982	5.04333	6.83377e-06	0.000153427	3.68169
ENSMUSG00000084314	Rps15a-ps3	1.48511	0.17996	3.11614	0.00307869	0.0353111	-1.74976		ENSMUSG00000024401	Tnf	2.63634	0.173649	3.69004	0.000568043	0.00823487	-0.859891											ENSMUSG00000085246	Gm15893	-1.96353	-0.0397526	-5.12476	5.16842e-06	0.000124034	3.67945
ENSMUSG00000037577	Ephx3	1.50039	0.460714	3.13472	0.00292139	0.0340559	-1.75217		ENSMUSG00000090164	BC035044	1.69727	-1.25592	3.6601	0.000622487	0.00885934	-0.87278											ENSMUSG00000034845	Plvap	1.27938	3.54719	5.05464	6.5743e-06	0.000149447	3.67628
ENSMUSG00000042254	Cilp	1.3805	3.91853	3.11879	0.00305572	0.0351215	-1.7532		ENSMUSG00000031495	Cd209d	1.94608	-1.99361	3.68345	0.00057962	0.00838783	-0.915137											ENSMUSG00000025272	Tro	-2.21342	-0.819743	-5.17498	4.34832e-06	0.000107442	3.67097
ENSMUSG00000089842	Pitpnm2os2	1.10285	0.134114	3.08393	0.00337034	0.0374999	-1.79574		ENSMUSG00000073405	H2-T-ps	1.187	1.28873	3.45053	0.00116965	0.0137526	-0.915528											ENSMUSG00000048337	Npy4r	1.0285	2.83334	5.02399	7.3015e-06	0.000160244	3.65098
ENSMUSG00000109857	Gm32817	1.00246	-0.928351	3.10195	0.00320411	0.0362918	-1.80519		ENSMUSG00000050071	Bex1	1.65586	-1.38383	3.62937	0.000683541	0.00944892	-0.926013											ENSMUSG00000106106	CT010467.1	-1.69339	13.6528	-5.10057	5.61626e-06	0.000131584	3.64522
ENSMUSG00000097888	Gm26682	1.9855	-1.9677	3.30544	0.00179092	0.0243658	-1.81024		ENSMUSG00000066170	E230001N04Rik	-1.6382	-2.36793	-3.53579	0.000906834	0.0115593	-0.93793											ENSMUSG00000053353	2310001K24Rik	-1.28069	0.0530091	-5.04558	6.78151e-06	0.000152509	3.64386
ENSMUSG00000023349	Clec4n	1.24087	0.982146	3.08689	0.00334248	0.03741	-1.82846		ENSMUSG00000032091	Tmprss4	1.11587	-0.252728	3.43881	0.00121099	0.014107	-0.938036											ENSMUSG00000058297	Spock2	-1.27783	4.36333	-5.06329	6.38229e-06	0.000146506	3.60158
ENSMUSG00000030638	Sh3gl3	1.92476	-2.02411	3.29535	0.00184418	0.0247204	-1.83219		ENSMUSG00000051457	Spn	1.23032	0.57513	3.45003	0.00117139	0.0137632	-0.939097											ENSMUSG00000029561	Oasl2	1.03358	3.87732	5.03647	6.99619e-06	0.00015635	3.59676
ENSMUSG00000041481	Serpina3g	2.46859	-0.907421	3.14667	0.00282422	0.0332308	-1.83572		ENSMUSG00000033998	Kcnk1	1.75783	-2.61481	3.60127	0.000744364	0.0100354	-0.952388											ENSMUSG00000043635	Adamts3	-1.12841	0.941962	-5.00179	7.87696e-06	0.000170307	3.58116
ENSMUSG00000027938	Creb3l4	1.55174	-1.43348	3.1984	0.0024378	0.0300674	-1.8395		ENSMUSG00000035773	Kiss1r	1.40356	-0.618989	3.48286	0.00106242	0.0128614	-0.986327											ENSMUSG00000054659	Pm20d2	-1.40726	3.1799	-5.025	7.27629e-06	0.000160069	3.55156
ENSMUSG00000025727	A930017K11Rik	-1.80986	-2.97271	-3.23861	0.00217249	0.0277323	-1.86561		ENSMUSG00000111465	Gm47113	-1.0452	-0.806719	-3.48087	0.00106874	0.0129283	-0.987737											ENSMUSG00000044338	Aplnr	1.17434	6.43049	5.05036	6.6714e-06	0.000150608	3.51918
ENSMUSG00000036322	H2-Ea-ps	1.11612	0.302507	3.05057	0.00369967	0.0394222	-1.87387		ENSMUSG00000029155	Spata18	-1.55765	-1.16746	-3.53388	0.000912048	0.0115939	-0.992675											ENSMUSG00000031016	Wee1	-1.2186	4.13924	-5.03253	7.09122e-06	0.000157479	3.51592
ENSMUSG00000029321	Slc10a6	-1.10717	2.33605	-3.11014	0.00313115	0.035717	-1.8843		ENSMUSG00000031144	Syp	1.00731	1.17578	3.41073	0.00131582	0.015113	-1.00711											ENSMUSG00000110195	Pde2a	-2.79204	-1.31255	-5.36908	2.22238e-06	6.17551e-05	3.50987
ENSMUSG00000117313	AC154912.5	-2.53905	-3.30715	-3.39584	0.00137487	0.0204012	-1.88535		ENSMUSG00000025013	Tll2	-1.29423	-1.57215	-3.45285	0.00116163	0.0136878	-1.00781											ENSMUSG00000016458	Wt1	1.0527	3.75037	5.01777	7.45829e-06	0.000163321	3.50975
ENSMUSG00000049649	Gpr3	-2.31554	-1.92878	-3.42184	0.00127335	0.0193654	-1.88706		ENSMUSG00000069227	Gprin1	1.8382	-1.59794	3.71232	0.00053054	0.00785113	-1.0139											ENSMUSG00000026104	Stat1	1.50016	3.11185	5.00392	7.81995e-06	0.000169522	3.49901
ENSMUSG00000010142	Tnfrsf13b	1.02952	0.000781002	3.04508	0.00375669	0.0398146	-1.90708		ENSMUSG00000110195	Pde2a	-1.51494	-1.31255	-3.488	0.00104627	0.0127224	-1.03149											ENSMUSG00000033849	B3galt2	1.41021	2.48457	4.974	8.66082e-06	0.000183854	3.48864
ENSMUSG00000116040	Gm49464	1.967	-1.72731	3.19009	0.00249637	0.0306393	-1.91237		ENSMUSG00000016496	Cd274	1.36063	2.98015	3.46082	0.00113446	0.0134549	-1.04605											ENSMUSG00000107810	Gm18609	-3.32508	-1.97019	-5.42628	1.82181e-06	5.27744e-05	3.47533
ENSMUSG00000086363	A330102I10Rik	1.11371	-0.478737	3.0316	0.00390016	0.0407364	-1.92315		ENSMUSG00000036412	Arsi	1.79342	-0.159586	3.52659	0.000932214	0.0117366	-1.05052											ENSMUSG00000056116	H2-T22	1.20084	3.1077	4.98575	8.32043e-06	0.00017828	3.47262
ENSMUSG00000097039	Pvt1	1.05864	0.267892	3.03782	0.00383333	0.0404514	-1.92404		ENSMUSG00000035860	Cdhr3	-1.2733	-1.16348	-3.41328	0.00130596	0.0150103	-1.05421											ENSMUSG00000027253	Lrp4	-1.10293	2.94941	-4.9857	8.32196e-06	0.00017828	3.46446
ENSMUSG00000042759	Apobr	1.80286	-1.15563	3.15315	0.00277285	0.0329341	-1.92593		ENSMUSG00000055271	9330161L09Rik	-1.90118	-1.57917	-3.63113	0.000679896	0.00943345	-1.08187											ENSMUSG00000046997	Spsb4	1.05057	3.31293	4.96659	8.88257e-06	0.000187589	3.44919
ENSMUSG00000029380	Cxcl1	1.19014	0.333736	3.02708	0.00394932	0.0410925	-1.93716		ENSMUSG00000048794	Cfap100	-1.91452	-1.482	-3.53636	0.0009053	0.0115578	-1.0855											ENSMUSG00000032243	Itga11	1.12124	3.89043	4.97694	8.57448e-06	0.000182495	3.43359
ENSMUSG00000038782	1700028J19Rik	1.37408	-0.507565	3.0367	0.00384523	0.0404725	-1.94275		ENSMUSG00000032172	Olfm2	1.5463	-0.763223	3.53851	0.000899464	0.0115065	-1.09479											ENSMUSG00000031431	Tsc22d3	-1.05889	7.57687	-5.01614	7.50013e-06	0.000163891	3.37108
ENSMUSG00000000730	Dnmt3l	1.48355	-0.746272	3.07121	0.00349256	0.038011	-1.96197		ENSMUSG00000024340	Btnl2	1.29518	0.999816	3.37738	0.00145153	0.0163056	-1.09536											ENSMUSG00000032691	Nlrp3	2.39056	0.0150257	5.10485	5.53425e-06	0.000130482	3.34727
ENSMUSG00000026630	Batf3	1.95737	-1.52648	3.20194	0.00241331	0.0299006	-1.97821		ENSMUSG00000041617	Ccdc74a	-1.473	-0.308959	-3.44974	0.00117238	0.013765	-1.09871											ENSMUSG00000031766	Slc12a3	-1.98061	-1.69696	-5.04549	6.78357e-06	0.000152509	3.33987
ENSMUSG00000025163	Cd7	1.77388	-0.188773	2.98852	0.00439382	0.0441458	-2.02027		ENSMUSG00000049985	Ankrd55	1.05105	1.48584	3.37077	0.00147999	0.0164956	-1.1242											ENSMUSG00000021720	Rnf180	1.49027	-0.222025	5.0279	7.20446e-06	0.000158916	3.30322
ENSMUSG00000073409	H2-Q6	1.49788	2.92517	3.08799	0.00333218	0.0373562	-2.02069		ENSMUSG00000091890	A830073O21Rik	-1.58551	-1.92265	-3.49333	0.00102975	0.0126058	-1.12969											ENSMUSG00000033458	Fan1	-1.13753	1.24233	-4.91109	1.07304e-05	0.000218438	3.29557
ENSMUSG00000115852	AC169509.1	-1.47525	-0.887764	-3.05676	0.00363633	0.0390523	-2.02425		ENSMUSG00000029755	Dlx5	1.88946	1.17944	3.37946	0.00144271	0.0162288	-1.1299											ENSMUSG00000050232	Cxcr3	2.46416	-0.305774	5.02951	7.1649e-06	0.00015847	3.29417
ENSMUSG00000022504	Ciita	1.28153	1.31072	2.99904	0.00426811	0.0433411	-2.03713		ENSMUSG00000079227	Ccr5	1.55912	-0.26738	3.40493	0.00133852	0.0153093	-1.14495											ENSMUSG00000051457	Spn	1.70079	0.57513	4.94863	9.4435e-06	0.000197001	3.28132
ENSMUSG00000028139	Riiad1	1.4453	-1.24588	3.07157	0.00348898	0.038011	-2.07275		ENSMUSG00000034459	Ifit1	1.37696	1.41006	3.35437	0.00155285	0.0170688	-1.14804											ENSMUSG00000031970	Dbndd1	-1.38256	0.560756	-4.92303	1.03033e-05	0.000211321	3.24793
ENSMUSG00000046879	Irgm1	1.04377	5.18992	3.14677	0.00282345	0.0332308	-2.07302		ENSMUSG00000110558	Gm45779	-1.13155	-0.709608	-3.42145	0.00127482	0.0146936	-1.14831											ENSMUSG00000022802	Lmln	-1.27736	0.812121	-4.89848	1.12004e-05	0.000226878	3.22611
ENSMUSG00000045868	Gvin1	1.58553	-1.29929	3.02843	0.00393462	0.0409917	-2.08032		ENSMUSG00000096996	Gm26792	-1.42178	-0.598452	-3.37172	0.00147586	0.0164771	-1.18425											ENSMUSG00000037447	Arid5a	1.19737	4.1464	4.92033	1.03983e-05	0.000212913	3.19211
ENSMUSG00000026580	Selp	1.57475	-0.485356	3.02497	0.00397258	0.0412297	-2.08109		ENSMUSG00000097576	D930030I03Rik	-1.90278	-1.28807	-3.5287	0.000926354	0.0117169	-1.18963											ENSMUSG00000061479	Snrpa	1.07629	5.11414	4.9386	9.77147e-06	0.000202187	3.16656
ENSMUSG00000104263	9430062P05Rik	-1.07518	-0.293598	-2.95989	0.00475352	0.0465754	-2.08878		ENSMUSG00000025804	Ccr1	1.20168	1.85139	3.33724	0.00163255	0.0177542	-1.19248											ENSMUSG00000026043	Col3a1	1.29209	7.45801	4.93882	9.76414e-06	0.000202187	3.12955
ENSMUSG00000021730	Hcn1	-2.1202	-0.98502	-3.07968	0.00341071	0.0377309	-2.09056		ENSMUSG00000098330	Gtpbp4-ps1	2.81018	-2.87351	3.75546	0.000464555	0.00720017	-1.22401											ENSMUSG00000025229	Pitx3	-2.03164	-1.46052	-4.96008	9.08203e-06	0.000190816	3.1166
ENSMUSG00000024670	Cd6	-1.61225	-1.94943	-3.05513	0.00365297	0.0391968	-2.09723		ENSMUSG00000046959	Slc26a1	-1.20863	0.0600945	-3.32319	0.00170083	0.0183141	-1.23163											ENSMUSG00000022129	Dct	1.25515	1.34838	4.84972	1.32156e-05	0.000261547	3.09929
ENSMUSG00000009185	Ccl8	2.13234	2.31703	2.95049	0.00487748	0.0471134	-2.09862		ENSMUSG00000048826	Dact2	1.03588	0.926233	3.3209	0.0017122	0.0184002	-1.24041											ENSMUSG00000039232	Stx11	1.09633	2.10566	4.84828	1.32801e-05	0.000262212	3.09696
ENSMUSG00000104213	Ighd	1.29347	0.0883627	2.95428	0.0048271	0.0469431	-2.0987		ENSMUSG00000022064	Pibf1	1.05724	1.07575	3.3158	0.00173781	0.0186387	-1.24827											ENSMUSG00000040485	Lrrc52	-1.15746	0.0389289	-4.85672	1.29056e-05	0.000256343	3.08458
ENSMUSG00000038879	Nipal2	1.70451	-1.30452	3.07572	0.00344875	0.0378576	-2.10167		ENSMUSG00000041616	Nppa	1.21082	7.92478	3.46167	0.00113159	0.0134549	-1.25022											ENSMUSG00000028957	Per3	-1.10901	4.98356	-4.91554	1.05694e-05	0.000215697	3.0802
ENSMUSG00000040229	Gpr34	1.16726	1.56936	2.95738	0.00478638	0.0467136	-2.10489		ENSMUSG00000022181	C6	1.87213	-0.709416	3.40973	0.00131972	0.0151365	-1.31449											ENSMUSG00000017737	Mmp9	1.48417	1.52211	4.83629	1.38306e-05	0.000269803	3.06162
ENSMUSG00000047592	Nxpe5	1.46649	0.240472	3.00402	0.00420983	0.0429298	-2.10954		ENSMUSG00000029814	Igf2bp3	-1.21531	-0.997704	-3.35616	0.00154469	0.0170249	-1.32536											ENSMUSG00000038473	Nos1ap	-1.03554	1.25882	-4.83513	1.3885e-05	0.000270339	3.05747
ENSMUSG00000048003	Catsper4	-2.13773	-1.93119	-3.1353	0.00291662	0.0340245	-2.11713		ENSMUSG00000028755	Cda	1.52384	0.807475	3.31681	0.00173269	0.018596	-1.35777											ENSMUSG00000025888	Casp1	1.6298	0.756865	4.85552	1.29582e-05	0.000257076	3.03748
ENSMUSG00000029417	Cxcl9	1.8679	0.491806	2.93778	0.00504997	0.0484657	-2.13011		ENSMUSG00000090186	Gm7592	1.27658	-0.403159	3.3636	0.00151144	0.0167599	-1.35907											ENSMUSG00000033105	Lss	-1.00769	1.27423	-4.82965	1.4145e-05	0.000274629	3.03333
ENSMUSG00000098110	Gm26956	-2.0554	-2.69957	-3.18287	0.00254827	0.031125	-2.13692		ENSMUSG00000024411	Aqp4	-1.02547	-1.06033	-3.26477	0.00201478	0.0208576	-1.3686											ENSMUSG00000043439	Epop	-1.33301	-0.443763	-4.85975	1.27737e-05	0.000254221	3.02911
ENSMUSG00000053004	Hrh1	1.42705	-0.653811	3.00782	0.00416577	0.0426682	-2.14262		ENSMUSG00000110647	Gm17745	1.10251	0.259117	3.26156	0.00203351	0.0209984	-1.38583											ENSMUSG00000026946	Nmi	1.4988	0.377908	4.85953	1.27833e-05	0.000254221	3.01192
ENSMUSG00000040323	Gm15429	-1.42682	-0.719221	-2.97604	0.00454738	0.0450484	-2.15597		ENSMUSG00000113737	BB123696	-1.12225	-0.226042	-3.26798	0.0019962	0.0207045	-1.38848											ENSMUSG00000002699	Lcp2	1.25425	2.26047	4.81097	1.50677e-05	0.000289113	2.97996
ENSMUSG00000056501	Cebpb	-1.30747	3.9001	-3.06696	0.00353426	0.0382827	-2.16776		ENSMUSG00000017204	Gsdma	1.79271	-0.506846	3.40318	0.00134546	0.0153564	-1.40867											ENSMUSG00000040010	Slc7a5	1.03236	4.0423	4.84399	1.34747e-05	0.000265073	2.9742
ENSMUSG00000105378	Gm42515	2.02724	-1.565	3.12537	0.00299954	0.0346705	-2.17604		ENSMUSG00000025475	Adgra1	2.11364	0.514913	3.44076	0.00120401	0.0140456	-1.42415											ENSMUSG00000006204	5430419D17Rik	1.64249	1.84383	4.80238	1.55114e-05	0.000295892	2.91913
ENSMUSG00000040372	Gpr63	-1.69599	-1.82349	-3.0372	0.00383988	0.0404541	-2.1903		ENSMUSG00000087528	9830144P21Rik	-2.09419	-1.16416	-3.35213	0.00156302	0.0171675	-1.4254											ENSMUSG00000026080	Chst10	1.04202	1.27347	4.79969	1.56533e-05	0.00029825	2.91789
ENSMUSG00000062083	Rpl13a-ps1	-1.71484	-0.994695	-2.94319	0.00497578	0.0479117	-2.20349		ENSMUSG00000056025	Clca3a1	-1.22903	0.300324	-3.25417	0.0020773	0.0212991	-1.43096											ENSMUSG00000024925	Rnaseh2c	-1.17256	1.33108	-4.78035	1.67095e-05	0.000315802	2.88733
ENSMUSG00000031376	Atp2b3	1.61196	-1.65242	2.98093	0.00448663	0.04464	-2.2035		ENSMUSG00000028417	Tal2	-1.63936	-2.12012	-3.35641	0.00154358	0.0170249	-1.43595											ENSMUSG00000004612	Nkg7	2.00147	0.0928374	4.78555	1.6419e-05	0.000311752	2.8437
ENSMUSG00000105962	Gm42432	-1.60561	-0.664175	-2.95837	0.00477329	0.0466137	-2.21067		ENSMUSG00000017737	Mmp9	1.02453	1.52211	3.2422	0.00215018	0.0218584	-1.45761											ENSMUSG00000110540	Gm45743	-1.52635	0.153275	-4.79913	1.56826e-05	0.000298461	2.83903
ENSMUSG00000098232	Gm3671	1.1382	-1.41026	2.93888	0.00503482	0.0483881	-2.23467		ENSMUSG00000029360	Gm9754	-1.41998	-0.56796	-3.29388	0.00185204	0.0195493	-1.46046											ENSMUSG00000054150	Syne3	-1.03932	1.96038	-4.75967	1.79165e-05	0.000333985	2.82097
ENSMUSG00000027107	Chrna1	1.74487	-1.49676	3.07406	0.00346483	0.0379323	-2.29792		ENSMUSG00000079445	B3gnt7	2.20117	-2.17063	3.60057	0.000745954	0.0100486	-1.46951											ENSMUSG00000062438	Adam1b	-2.95643	-1.74941	-5.12712	5.12672e-06	0.000123215	2.81148
ENSMUSG00000078853	Igtp	1.94168	4.31272	3.00231	0.00422972	0.0430789	-2.40257		ENSMUSG00000097660	Gm26762	-1.62792	-0.788508	-3.26642	0.00200522	0.0207718	-1.48026											ENSMUSG00000024411	Aqp4	-1.69301	-1.06033	-4.80758	1.52415e-05	0.000292104	2.81132
ENSMUSG00000097056	Gm4262	1.65869	-1.69425	2.97589	0.00454923	0.0450484	-2.43355		ENSMUSG00000104687	Gm42899	1.51344	-0.384175	3.26799	0.00199611	0.0207045	-1.48892											ENSMUSG00000025013	Tll2	-2.09087	-1.57215	-4.92856	1.01114e-05	0.000208289	2.81113
ENSMUSG00000037386	Rims2	2.12634	-0.876944	3.03629	0.0038496	0.0404785	-2.43514		ENSMUSG00000023349	Clec4n	1.26964	0.982146	3.23631	0.00218689	0.022108	-1.49027											ENSMUSG00000024338	Psmb8	1.40867	1.40427	4.75018	1.84987e-05	0.000342499	2.79393
ENSMUSG00000038418	Egr1	1.43229	5.5663	2.95207	0.00485651	0.0470612	-2.48827		ENSMUSG00000097857	Gm26603	1.82898	-2.01243	3.53586	0.000906652	0.0115593	-1.49234											ENSMUSG00000034586	Hid1	1.03635	2.81405	4.7523	1.83673e-05	0.000340837	2.76468
ENSMUSG00000079808	AC168977.1	1.88582	-1.90548	2.95156	0.0048632	0.0470704	-2.60987		ENSMUSG00000060550	H2-Q7	1.21286	4.20613	3.33956	0.00162152	0.0177007	-1.49293											ENSMUSG00000050954	Zfp169	-1.6195	1.45462	-4.73585	1.94132e-05	0.000357811	2.74958
									ENSMUSG00000085095	Gm15635	-1.1279	0.0197106	-3.21887	0.00229911	0.0228612	-1.49616											ENSMUSG00000107605	Gm44117	-1.57494	-0.764474	-4.75656	1.81053e-05	0.000336738	2.70965
									ENSMUSG00000079168	Cd209g	1.35055	0.0124978	3.23756	0.00217907	0.0220562	-1.51071											ENSMUSG00000026610	Esrrg	-1.03598	5.16471	-4.8058	1.53332e-05	0.000293519	2.70787
									ENSMUSG00000032841	Prr5l	1.01851	0.506733	3.20634	0.00238307	0.0234821	-1.52091											ENSMUSG00000024401	Tnf	3.4534	0.173649	5.00456	7.80272e-06	0.000169373	2.65407
									ENSMUSG00000038508	Gdf15	1.667	5.19665	3.26654	0.00200449	0.0207718	-1.53324											ENSMUSG00000076441	Ass1	1.20508	2.89621	4.70218	2.17395e-05	0.000390143	2.61804
									ENSMUSG00000025888	Casp1	1.1164	0.756865	3.1948	0.00246301	0.0240669	-1.53845											ENSMUSG00000002983	Relb	1.11275	3.32064	4.70841	2.12898e-05	0.000383467	2.60059
									ENSMUSG00000060586	H2-Eb1	1.06401	0.604173	3.19291	0.00247629	0.0241679	-1.5417											ENSMUSG00000015312	Gadd45b	-1.76411	1.66896	-4.68521	2.30138e-05	0.000405072	2.59305
									ENSMUSG00000087541	Hopxos	-1.93715	-2.58424	-3.36241	0.00151668	0.0168067	-1.54827											ENSMUSG00000055978	Fut2	-1.15351	1.13967	-4.68573	2.29742e-05	0.000405072	2.58079
									ENSMUSG00000116766	AC171205.1	-1.48093	-1.06797	-3.22775	0.00224133	0.0224637	-1.55151											ENSMUSG00000096606	Tpbgl	1.0668	2.06348	4.68485	2.30416e-05	0.000405072	2.57853
									ENSMUSG00000075012	Fjx1	1.50104	0.0324246	3.27558	0.0019528	0.0203188	-1.57559											ENSMUSG00000048442	Smim5	-1.24475	2.27893	-4.68545	2.29958e-05	0.000405072	2.56897
									ENSMUSG00000092354	Gm20548	-2.03658	-2.03841	-3.36482	0.00150601	0.0167224	-1.57813											ENSMUSG00000086353	Gm13481	1.00656	1.0089	4.68224	2.32446e-05	0.000408202	2.5559
									ENSMUSG00000029254	Stap1	2.03717	-1.63309	3.36582	0.00150162	0.016685	-1.59093											ENSMUSG00000086938	4930481A15Rik	-1.19609	2.63202	-4.72712	1.99915e-05	0.000366818	2.55518
									ENSMUSG00000017978	Cadps2	1.22862	-0.0943078	3.18827	0.00250931	0.0243525	-1.59528											ENSMUSG00000053318	Slamf8	2.31368	-0.74401	4.84574	1.33951e-05	0.000263823	2.48501
									ENSMUSG00000070337	Gpr179	-1.06017	-0.503095	-3.18646	0.00252231	0.024442	-1.60242											ENSMUSG00000037379	Spon2	2.75607	3.71401	4.65116	2.57961e-05	0.000446305	2.48349
									ENSMUSG00000086399	Gm16144	-1.90068	-2.09893	-3.42336	0.00126767	0.0146318	-1.65061											ENSMUSG00000025491	Ifitm1	-1.07703	3.24234	-4.69075	2.25903e-05	0.000402323	2.48079
									ENSMUSG00000056888	Glipr1	1.18276	0.360541	3.15799	0.00273503	0.0259989	-1.65343											ENSMUSG00000066170	E230001N04Rik	-2.80892	-2.36793	-4.9753	8.62257e-06	0.00018328	2.44191
									ENSMUSG00000044827	Tlr1	1.69805	-0.301266	3.19889	0.00243438	0.0238299	-1.6683											ENSMUSG00000047976	Kcna1	-2.23648	-0.97914	-4.83703	1.37959e-05	0.000269448	2.43993
									ENSMUSG00000055976	Cldn23	1.98832	-0.342447	3.28038	0.0019259	0.0200772	-1.67179											ENSMUSG00000102269	Gm7357	-1.79221	-0.164788	-4.71247	2.10009e-05	0.000379804	2.43457
									ENSMUSG00000106825	2510016D11Rik	-1.0495	-0.0881808	-3.15298	0.0027742	0.0262762	-1.67285											ENSMUSG00000004098	Col5a3	1.17857	4.49235	4.69277	2.24375e-05	0.000400473	2.43393
									ENSMUSG00000025727	A930017K11Rik	-1.70281	-2.97271	-3.28412	0.00190519	0.0199502	-1.68624											ENSMUSG00000115186	Gm49417	-1.50614	0.485841	-4.66622	2.45272e-05	0.000428886	2.41292
									ENSMUSG00000090777	Ccdc188	-1.56923	-1.76024	-3.21727	0.00230972	0.0229527	-1.69876											ENSMUSG00000026452	Syt2	-1.41876	-0.109335	-4.66454	2.46654e-05	0.0004301	2.41013
									ENSMUSG00000106940	Gm42930	-1.19629	-0.811412	-3.14014	0.00287697	0.0270617	-1.70192											ENSMUSG00000028037	Ifi44	1.50354	0.770782	4.63913	2.68553e-05	0.000461702	2.40545
									ENSMUSG00000034783	Cd207	2.0281	-2.18139	3.36131	0.00152158	0.0168496	-1.70539											ENSMUSG00000031934	Panx1	1.05956	2.54141	4.61833	2.87885e-05	0.000487766	2.3873
									ENSMUSG00000032118	Fez1	1.12423	-0.781973	3.14806	0.00281318	0.0265839	-1.71965											ENSMUSG00000026077	Npas2	1.55461	3.4553	4.6347	2.72563e-05	0.000466148	2.33993
									ENSMUSG00000009185	Ccl8	2.20249	2.31703	3.11483	0.0030901	0.0283654	-1.72365											ENSMUSG00000097090	Gm26724	-1.22645	1.14683	-4.59573	3.10444e-05	0.000516366	2.31302
									ENSMUSG00000053004	Hrh1	1.47766	-0.653811	3.20951	0.00236161	0.0233127	-1.72433											ENSMUSG00000071350	Setdb2	-1.03641	1.78757	-4.60121	3.04822e-05	0.000509084	2.30427
									ENSMUSG00000079428	Tceal7	1.63293	-1.65239	3.2139	0.0023321	0.0231051	-1.7438											ENSMUSG00000055489	Ano5	1.12748	1.15094	4.58858	3.17929e-05	0.00052455	2.29338
									ENSMUSG00000085289	Gm15337	-1.52931	-1.03425	-3.13581	0.00291244	0.0273482	-1.74844											ENSMUSG00000086820	Gm11465	-1.74906	-0.706676	-4.67952	2.34575e-05	0.000411499	2.26086
									ENSMUSG00000037386	Rims2	2.33078	-0.876944	3.42799	0.00125042	0.0144532	-1.75316											ENSMUSG00000031304	Il2rg	1.22457	2.64251	4.59189	3.14443e-05	0.000520899	2.25138
									ENSMUSG00000073759	4933407E24Rik	2.29683	-0.664977	3.30445	0.00179607	0.0191382	-1.77968											ENSMUSG00000030302	Atp2b2	1.05649	0.44163	4.57517	3.32453e-05	0.000542421	2.23625
									ENSMUSG00000023031	Cela1	1.57752	-0.281963	3.18899	0.00250419	0.0243319	-1.77977											ENSMUSG00000085591	Gm13479	-1.26582	0.27864	-4.56782	3.40685e-05	0.000554273	2.22748
									ENSMUSG00000053318	Slamf8	1.59817	-0.74401	3.17835	0.00258129	0.0248724	-1.78405											ENSMUSG00000104222	Gm7292	-1.09266	1.98238	-4.57504	3.32599e-05	0.000542421	2.20555
									ENSMUSG00000029337	Fgf5	2.04647	-1.50423	3.31161	0.00175911	0.0188333	-1.78521											ENSMUSG00000113328	Gm47260	-1.57324	0.0550779	-4.58295	3.23948e-05	0.000532335	2.20202
									ENSMUSG00000052387	Trpm3	-1.02142	-0.212419	-3.09132	0.00330123	0.029901	-1.79972											ENSMUSG00000110170	St6galnac2	-1.20754	1.1275	-4.55417	3.56523e-05	0.000577172	2.19268
									ENSMUSG00000021624	Cd180	1.48626	0.289129	3.08282	0.00338087	0.0304204	-1.82053											ENSMUSG00000107000	Gm43481	-1.34949	0.116763	-4.58085	3.26226e-05	0.000534468	2.19033
									ENSMUSG00000053297	AI854703	1.01776	0.868647	3.0689	0.00351514	0.0311997	-1.82986											ENSMUSG00000003279	Dlgap1	1.24561	0.562956	4.55224	3.58817e-05	0.000579168	2.17003
									ENSMUSG00000021298	Gpr132	1.2075	0.0494453	3.08672	0.00334412	0.0301893	-1.83044											ENSMUSG00000021298	Gpr132	1.71765	0.0494453	4.60719	2.98797e-05	0.000502095	2.16029
									ENSMUSG00000105378	Gm42515	2.09121	-1.565	3.3029	0.0018042	0.0191998	-1.8379											ENSMUSG00000096996	Gm26792	-2.27829	-0.598452	-4.68702	2.2875e-05	0.000404751	2.15909
									ENSMUSG00000078122	F630028O10Rik	1.39381	-0.608973	3.12969	0.00296322	0.027643	-1.84041											ENSMUSG00000062991	Nrg1	1.85384	1.1561	4.57702	3.30412e-05	0.000540246	2.15669
									ENSMUSG00000025321	Itgb8	1.53234	-0.145941	3.12199	0.00302829	0.028003	-1.86042											ENSMUSG00000046959	Slc26a1	-1.82903	0.0600945	-4.57322	3.34617e-05	0.000544943	2.12624
									ENSMUSG00000019775	Rgs17	-1.1232	-0.447093	-3.06174	0.00358621	0.0316077	-1.87083											ENSMUSG00000057346	Apol9a	4.4698	-1.49566	4.92371	1.02797e-05	0.000211102	2.05344
									ENSMUSG00000046580	Gm7862	1.32277	0.392736	3.05619	0.00364219	0.0319634	-1.87467											ENSMUSG00000031443	F7	-2.25722	-1.31143	-4.66521	2.46098e-05	0.00042987	1.98114
									ENSMUSG00000109225	4930513N20Rik	-1.82053	-1.64652	-3.10965	0.00313543	0.028653	-1.87488											ENSMUSG00000036322	H2-Ea-ps	1.54574	0.302507	4.48386	4.50149e-05	0.00069637	1.96649
									ENSMUSG00000004933	Matk	-1.10688	-0.359358	-3.04434	0.00376444	0.0327636	-1.89729											ENSMUSG00000026822	Lcn2	-1.78879	1.8762	-4.4852	4.4816e-05	0.000693948	1.96534
									ENSMUSG00000109904	Gm45819	-1.00666	2.89968	-3.17482	0.00260736	0.0250732	-1.90501											ENSMUSG00000028410	Dnaja1	1.00479	4.04952	4.54645	3.65787e-05	0.000589256	1.95005
									ENSMUSG00000047976	Kcna1	-1.20396	-0.97914	-3.05012	0.00370427	0.0323693	-1.91812											ENSMUSG00000079355	Ackr4	-1.27336	2.34151	-4.46556	4.78228e-05	0.000729465	1.91392
									ENSMUSG00000068231	Vmn1r43	-1.53093	-1.36395	-3.11607	0.00307928	0.0283246	-1.92351											ENSMUSG00000097815	Gm26809	-1.31665	2.01681	-4.47647	4.61289e-05	0.000711585	1.90335
									ENSMUSG00000098110	Gm26956	-2.03325	-2.69957	-3.27281	0.00196854	0.0204696	-1.92966											ENSMUSG00000111815	Gm6018	-1.07534	2.37839	-4.49515	4.33638e-05	0.000674752	1.90156
									ENSMUSG00000114253	Gm47798	-1.1144	-0.201018	-3.02743	0.0039455	0.0339517	-1.93064											ENSMUSG00000042182	Bend6	1.51739	0.983489	4.49245	4.37535e-05	0.000678661	1.89343
									ENSMUSG00000074973	Gm11382	2.52958	-1.08254	3.34408	0.00160024	0.0175309	-1.93952											ENSMUSG00000116226	Gm49502	-2.42842	0.280211	-4.51056	4.1206e-05	0.000650355	1.88112
									ENSMUSG00000116270	Gm1600	-1.05151	-1.0532	-3.02038	0.0040234	0.0344049	-1.94114											ENSMUSG00000108802	Gm44769	-1.53266	0.171969	-4.44811	5.06581e-05	0.000764872	1.8646
									ENSMUSG00000115388	Eppk1	1.51418	-0.242682	3.10759	0.00315365	0.0287836	-1.94321											ENSMUSG00000044707	Ccnjl	-1.08798	-0.243973	-4.45104	5.01709e-05	0.000760321	1.86219
									ENSMUSG00000097494	4933406C10Rik	-1.59012	-1.73466	-3.11792	0.00306324	0.0282139	-1.94458											ENSMUSG00000028108	Ecm1	1.14393	6.65525	4.54571	3.66683e-05	0.000590118	1.85852
									ENSMUSG00000108618	Gm44816	-1.64901	-1.84136	-3.08999	0.00331357	0.0299797	-1.95213											ENSMUSG00000033107	Rnf125	-1.39942	1.07738	-4.44209	5.16739e-05	0.000777341	1.85489
									ENSMUSG00000104280	Rps2-ps11	-1.12158	-0.914873	-3.05382	0.00366633	0.0321408	-1.95476											ENSMUSG00000043051	Disc1	-1.44833	-0.134391	-4.47858	4.58079e-05	0.0007073	1.8495
									ENSMUSG00000000308	Ckmt1	1.41338	0.843144	3.05647	0.00363929	0.0319634	-1.95624											ENSMUSG00000078853	Igtp	2.89479	4.31272	4.5199	3.99486e-05	0.000634795	1.83438
									ENSMUSG00000087362	Gm13710	1.50059	-1.12634	3.11534	0.00308566	0.0283406	-1.95992											ENSMUSG00000087381	Gm16008	-1.69283	0.230711	-4.49748	4.30305e-05	0.000671383	1.82016
									ENSMUSG00000026630	Batf3	1.91585	-1.52648	3.19014	0.00249595	0.0242873	-1.97883											ENSMUSG00000055407	Map6	1.14995	3.05475	4.42948	5.38674e-05	0.000802958	1.78721
									ENSMUSG00000106643	Gm43422	-1.5663	-1.964	-3.11357	0.00310106	0.0284342	-1.98166											ENSMUSG00000054855	Rnd1	1.22452	1.67885	4.41782	5.59749e-05	0.000828337	1.77288
									ENSMUSG00000055963	Triqk	1.42487	1.10301	3.00077	0.0042478	0.0357633	-1.98525											ENSMUSG00000104263	9430062P05Rik	-1.71717	-0.293598	-4.42333	5.49696e-05	0.000817155	1.7647
									ENSMUSG00000112550	Gm6627	-1.3778	-1.52231	-3.07903	0.00341688	0.0306098	-1.99382											ENSMUSG00000095079	Igha	3.8206	2.04538	4.41323	5.68282e-05	0.000837181	1.7625
									ENSMUSG00000063594	Gng8	1.32197	0.855788	3.01757	0.00405485	0.0346557	-1.99475											ENSMUSG00000000409	Lck	1.65865	0.714816	4.41039	5.73603e-05	0.000842743	1.75726
									ENSMUSG00000080836	Gm6444	-1.44132	-1.7049	-3.05523	0.00365192	0.0320316	-1.99646											ENSMUSG00000055733	Nap1l3	1.35835	-0.456834	4.46703	4.75897e-05	0.000727788	1.7194
									ENSMUSG00000026100	Mstn	-1.46618	-1.61864	-3.0235	0.00398878	0.0341624	-1.9999											ENSMUSG00000060550	H2-Q7	1.61293	4.20613	4.47429	4.64621e-05	0.000715376	1.71659
									ENSMUSG00000095654	Plscr5	-1.49325	-2.5187	-3.08092	0.00339893	0.0304991	-2.00266											ENSMUSG00000001281	Itgb7	1.43549	0.166614	4.41009	5.74175e-05	0.000842827	1.69634
									ENSMUSG00000078994	Zfp429	1.04037	-0.420091	3.00921	0.00414982	0.0351918	-2.03322											ENSMUSG00000019890	Nts	1.81424	0.402996	4.40658	5.8085e-05	0.000850338	1.64428
									ENSMUSG00000073209	Klf14	1.44508	-1.89992	3.13827	0.00289217	0.0271891	-2.03745											ENSMUSG00000054072	Iigp1	2.63308	2.9196	4.41179	5.70972e-05	0.000840387	1.59608
									ENSMUSG00000108228	6430584L05Rik	-1.04371	-0.158878	-2.98053	0.00449154	0.0372407	-2.06912											ENSMUSG00000102950	Gm37018	2.21103	0.0281381	4.41522	5.64556e-05	0.000833191	1.58055
									ENSMUSG00000035095	Fam167a	1.47543	0.560946	2.98592	0.00442535	0.0368787	-2.07761											ENSMUSG00000019853	Hebp2	1.0036	1.66706	4.34938	7.00749e-05	0.000985948	1.57883
									ENSMUSG00000026475	Rgs16	1.81009	-0.0250346	3.01046	0.00413547	0.0351628	-2.09733											ENSMUSG00000009185	Ccl8	2.98424	2.31703	4.35446	6.89203e-05	0.000974951	1.57578
									ENSMUSG00000036322	H2-Ea-ps	1.05482	0.302507	2.95285	0.00484607	0.0393236	-2.10058											ENSMUSG00000116766	AC171205.1	-2.3563	-1.06797	-4.50575	4.18675e-05	0.000656969	1.57313
									ENSMUSG00000024670	Cd6	-1.46949	-1.94943	-3.01425	0.00409232	0.0348898	-2.10901											ENSMUSG00000049130	C5ar1	1.07106	4.07226	4.40629	5.81397e-05	0.000850378	1.55886
									ENSMUSG00000042988	Notum	-1.28338	-1.23608	-2.96058	0.00474456	0.0387883	-2.115											ENSMUSG00000099137	Gm10603	-1.13856	0.827767	-4.34427	7.12579e-05	0.000997672	1.55824
									ENSMUSG00000037379	Spon2	1.82953	3.71401	2.97596	0.00454836	0.0375652	-2.1185											ENSMUSG00000045876	Pcdhb8	1.06133	1.57446	4.33978	7.23129e-05	0.00100899	1.54894
									ENSMUSG00000065999	Zfp985	1.86067	-1.91656	3.10608	0.00316712	0.0288781	-2.12894											ENSMUSG00000031972	Acta1	1.4828	10.7326	4.44934	5.04534e-05	0.000762484	1.52405
									ENSMUSG00000040372	Gpr63	-1.64689	-1.82349	-3.05203	0.00368466	0.0322842	-2.13082											ENSMUSG00000045350	Fam186a	-1.20968	0.150865	-4.33033	7.45813e-05	0.00103799	1.51425
									ENSMUSG00000078920	Ifi47	1.39708	1.76779	2.96065	0.00474362	0.0387883	-2.13309											ENSMUSG00000025163	Cd7	2.43098	-0.188773	4.34676	7.06796e-05	0.000992121	1.5005
									ENSMUSG00000048473	Sult6b2	-1.71817	-2.6882	-3.04148	0.00379443	0.0329139	-2.13448											ENSMUSG00000109115	Gm44669	-1.3024	-0.551366	-4.36767	6.59999e-05	0.000940958	1.49185
									ENSMUSG00000102976	Zc3h11a	-1.44186	0.408741	-2.93806	0.00504614	0.0404259	-2.13645											ENSMUSG00000067889	Sptbn2	-1.11572	0.987144	-4.32055	7.70037e-05	0.00106716	1.48721
									ENSMUSG00000045968	Teddm2	-1.66894	-1.32157	-2.99301	0.00433969	0.0363499	-2.14049											ENSMUSG00000041596	Nlrp5-ps	1.47455	-0.467886	4.37694	6.40239e-05	0.000917583	1.47594
									ENSMUSG00000028716	Pdzk1ip1	2.41954	-2.14656	3.22511	0.00225839	0.0225772	-2.1408											ENSMUSG00000039699	Batf2	1.4368	1.48253	4.31737	7.78064e-05	0.00107646	1.46762
									ENSMUSG00000026274	Pask	-1.45505	-0.898869	-2.98523	0.00443374	0.036911	-2.15632											ENSMUSG00000033355	Rtp4	1.08109	3.35	4.3549	6.88211e-05	0.000974516	1.44256
									ENSMUSG00000086697	4933427G23Rik	1.39182	-1.68023	3.07745	0.00343206	0.0306954	-2.15723											ENSMUSG00000067786	Nnat	-1.59068	1.20433	-4.30322	8.14827e-05	0.00111197	1.43831
									ENSMUSG00000097697	4833412C05Rik	1.23943	1.74539	2.92643	0.00520875	0.0413843	-2.1642											ENSMUSG00000035860	Cdhr3	-1.76172	-1.16348	-4.32921	7.48533e-05	0.00104089	1.34786
									ENSMUSG00000024481	Lvrn	-1.43333	-0.877947	-2.91778	0.00533278	0.0419886	-2.17222											ENSMUSG00000049988	Lrrc25	1.05448	2.08098	4.25906	9.40776e-05	0.00124093	1.28086
									ENSMUSG00000024134	Six2	1.18269	0.0784906	2.93095	0.00514494	0.0409967	-2.17991											ENSMUSG00000063594	Gng8	1.82252	0.855788	4.30222	8.17486e-05	0.00111313	1.26459
									ENSMUSG00000090889	Gm17428	1.19825	-0.117139	2.91945	0.00530868	0.0418733	-2.1819											ENSMUSG00000026100	Mstn	-2.53316	-1.61864	-4.42481	5.4702e-05	0.000813916	1.25763
									ENSMUSG00000102635	Gm36638	-1.2496	-1.49889	-2.93993	0.00502039	0.0403381	-2.18598											ENSMUSG00000030772	Dkk3	1.10366	3.04321	4.23858	0.000100544	0.00130811	1.23876
									ENSMUSG00000043807	Ly6g5b	1.31267	-0.983204	2.94773	0.00491451	0.0397018	-2.22445											ENSMUSG00000037172	E330009J07Rik	-1.21542	1.46434	-4.24248	9.92826e-05	0.00129376	1.23069
									ENSMUSG00000021379	Id4	1.62556	-1.27177	3.02321	0.00399198	0.0341719	-2.22548											ENSMUSG00000098112	Bin2	1.39257	1.17876	4.22886	0.000103763	0.00134252	1.22357
									ENSMUSG00000100975	Gm28875	1.09416	-0.251721	2.89365	0.00569376	0.043916	-2.23951											ENSMUSG00000032172	Olfm2	1.88282	-0.763223	4.40245	5.88782e-05	0.000857965	1.2177
									ENSMUSG00000082778	Gm15191	1.09998	-0.624826	2.90707	0.00549028	0.0427773	-2.24682											ENSMUSG00000026630	Batf3	2.59032	-1.52648	4.50846	4.14934e-05	0.00065273	1.20331
									ENSMUSG00000018930	Ccl4	1.81117	-1.17038	2.98706	0.00441151	0.0368195	-2.24865											ENSMUSG00000086740	Gm17029	-1.13612	2.02241	-4.2293	0.000103616	0.00134168	1.17196
									ENSMUSG00000001988	Npas1	-1.37132	-0.960312	-2.90861	0.00546742	0.0427137	-2.25281											ENSMUSG00000030707	Coro1a	1.09638	2.37207	4.22987	0.000103424	0.00134086	1.17144
									ENSMUSG00000086333	1700120E14Rik	1.51046	-0.874634	2.94158	0.0049978	0.040196	-2.26779											ENSMUSG00000061762	Tac1	1.05455	2.17925	4.22315	0.000105702	0.0013633	1.17038
									ENSMUSG00000111056	Gm39317	2.15938	-2.35202	3.14097	0.00287017	0.0270266	-2.27354											ENSMUSG00000090164	BC035044	1.99169	-1.25592	4.39568	6.02035e-05	0.000873537	1.16769
									ENSMUSG00000033730	Egr3	1.71134	3.43321	2.91605	0.005358	0.0421	-2.27702											ENSMUSG00000096727	Psmb9	1.26848	3.30018	4.27267	9.00059e-05	0.00119669	1.16493
									ENSMUSG00000081605	Gm15953	-1.25937	-1.10509	-2.88811	0.00577975	0.0443078	-2.27973											ENSMUSG00000048521	Cxcr6	1.66098	0.164435	4.2468	9.79007e-05	0.00127778	1.14701
									ENSMUSG00000089829	Gm16565	1.39893	-2.12493	2.92246	0.00526529	0.0416716	-2.28496											ENSMUSG00000027107	Chrna1	2.43422	-1.49676	4.56378	3.45301e-05	0.000561225	1.1427
									ENSMUSG00000116056	Gm4544	-1.14543	-1.06199	-2.86675	0.00612287	0.0462237	-2.28698											ENSMUSG00000044303	Cdkn2a	2.45267	-1.86777	4.52636	3.91015e-05	0.000624562	1.13582
									ENSMUSG00000030046	Bmp10	1.9836	0.346208	2.88868	0.00577084	0.0442643	-2.29124											ENSMUSG00000025658	Cnksr2	1.58181	-0.318556	4.27037	9.06829e-05	0.00120448	1.1345
									ENSMUSG00000029380	Cxcl1	1.10845	0.333736	2.85853	0.00625972	0.0469536	-2.29889											ENSMUSG00000031144	Syp	1.22168	1.17578	4.19653	0.000115208	0.00145719	1.13055
									ENSMUSG00000031802	Phxr4	1.15691	-0.375049	2.8594	0.00624514	0.0469011	-2.32458											ENSMUSG00000112008	Gm47218	-2.63247	-1.16258	-4.40028	5.92998e-05	0.000862719	1.11914
									ENSMUSG00000053113	Socs3	1.00033	2.93761	2.92364	0.00524838	0.0415579	-2.33009											ENSMUSG00000068227	Il2rb	1.43447	1.7034	4.21301	0.00010923	0.00139997	1.11801
									ENSMUSG00000053475	Tnfaip6	1.28567	-0.439105	2.88237	0.00587019	0.0447705	-2.33023											ENSMUSG00000028581	Laptm5	1.02949	5.30351	4.29914	8.25735e-05	0.00112156	1.11355
									ENSMUSG00000067203	H2-K2	1.16491	0.869743	2.85011	0.00640311	0.0477676	-2.3351											ENSMUSG00000039264	Gimap3	1.13081	1.14935	4.19349	0.000116342	0.00146592	1.1081
									ENSMUSG00000113065	Gm48870	1.40665	-0.889344	2.87446	0.00599686	0.0455033	-2.33537											ENSMUSG00000079260	Tmppe	-1.26364	2.0864	-4.19616	0.000115345	0.00145779	1.10273
									ENSMUSG00000005947	Itgae	1.04389	0.126124	2.83515	0.00666511	0.0491608	-2.34808											ENSMUSG00000061393	Acvr2b	-1.32615	0.00140004	-4.20695	0.00011139	0.00142098	1.08562
									ENSMUSG00000034394	Lif	1.64514	-0.511942	2.90683	0.00549385	0.0427773	-2.36188											ENSMUSG00000098330	Gtpbp4-ps1	3.38336	-2.87351	4.62948	2.7736e-05	0.000472869	1.05294
									ENSMUSG00000097365	C030034L19Rik	-1.27028	-1.23421	-2.84638	0.00646742	0.0481584	-2.36658											ENSMUSG00000011034	Slc5a1	-1.22947	-1.3535	-4.16923	0.000125816	0.00156239	1.04292
									ENSMUSG00000042254	Cilp	1.24984	3.91853	2.86014	0.00623273	0.0468586	-2.37116											ENSMUSG00000034282	Evpl	-1.21542	0.775948	-4.16389	0.000127998	0.00158109	1.03528
									ENSMUSG00000043419	Rnf227	1.73669	-1.62983	3.00633	0.00418296	0.0354246	-2.37577											ENSMUSG00000023067	Cdkn1a	-1.35364	5.55224	-4.27744	8.86214e-05	0.00118309	1.02083
									ENSMUSG00000003863	Ppfia3	-1.45527	-1.90534	-2.91921	0.00531206	0.0418798	-2.37631											ENSMUSG00000078920	Ifi47	1.90884	1.76779	4.16332	0.000128235	0.00158282	1.01973
									ENSMUSG00000031494	Cd209a	1.3997	-0.947364	2.86146	0.00621066	0.0467571	-2.38339											ENSMUSG00000031530	Dusp4	1.41183	3.09674	4.17804	0.000122294	0.00152443	1.01204
									ENSMUSG00000079051	Gm14025	-1.79019	-2.41442	-2.95089	0.00487219	0.0394768	-2.39851											ENSMUSG00000028360	Slc44a5	1.45316	-0.471321	4.20563	0.000111868	0.00142597	0.991189
									ENSMUSG00000047033	Pcdhb15	1.13361	-0.852918	2.84818	0.00643637	0.0479928	-2.43311											ENSMUSG00000040093	Bmf	-1.01046	2.6138	-4.18612	0.000119144	0.00149314	0.991146
									ENSMUSG00000040264	Gbp2b	2.26037	-1.44174	2.87143	0.00604612	0.0457287	-2.45154											ENSMUSG00000115692	Gm49163	-2.60342	-1.8853	-4.47209	4.6801e-05	0.000717893	0.973863
									ENSMUSG00000054072	Iigp1	1.78246	2.9196	2.9297	0.00516248	0.0410765	-2.45395											ENSMUSG00000038418	Egr1	2.01097	5.5663	4.22079	0.000106512	0.00136943	0.92757
									ENSMUSG00000083104	Gm12917	-2.18808	-2.34569	-3.01351	0.00410068	0.0349198	-2.46788											ENSMUSG00000029086	Prom1	-1.39306	0.540742	-4.1235	0.00014575	0.00175662	0.919127
									ENSMUSG00000024907	Gal	-1.90167	-2.75594	-2.93075	0.00514769	0.0409987	-2.47499											ENSMUSG00000082488	1700119I11Rik	-1.11149	1.71091	-4.14693	0.000135179	0.00165604	0.889252
									ENSMUSG00000031376	Atp2b3	1.50957	-1.65242	2.82733	0.006806	0.0499623	-2.4811											ENSMUSG00000090185	Gm15523	-1.16511	-0.0566639	-4.11459	0.000149974	0.0018009	0.884675
									ENSMUSG00000117313	AC154912.5	-2.09637	-3.30715	-2.9703	0.00461965	0.038014	-2.48691											ENSMUSG00000046223	Plaur	1.5272	1.99765	4.1191	0.000147822	0.00177897	0.884368
									ENSMUSG00000044362	Ccdc89	-2.03059	-2.32772	-2.91773	0.00533355	0.0419886	-2.52799											ENSMUSG00000089769	Gm16574	-1.12307	2.07579	-4.12917	0.00014312	0.00173257	0.827621
									ENSMUSG00000102713	Gm29994	-1.35368	-2.07633	-2.82709	0.0068104	0.0499623	-2.54285											ENSMUSG00000050071	Bex1	1.90018	-1.38383	4.24845	9.7376e-05	0.00127398	0.810812
									ENSMUSG00000063821	Dupd1	1.76243	-2.03686	2.85683	0.00628854	0.0470835	-2.5666											ENSMUSG00000091890	A830073O21Rik	-2.09502	-1.92265	-4.27462	8.94383e-05	0.00119108	0.808079
									ENSMUSG00000015314	Slamf6	1.41389	-1.69473	2.83744	0.00662433	0.0489704	-2.5705											ENSMUSG00000035783	Acta2	1.02111	7.78225	4.21684	0.000107882	0.00138486	0.806124
									ENSMUSG00000022797	Tfrc	-1.05941	3.84661	-2.89272	0.00570807	0.0439849	-2.59737											ENSMUSG00000086507	Adap2os	-1.09048	-0.0818258	-4.09134	0.000161569	0.00191346	0.80425
									ENSMUSG00000106706	C530043K16Rik	1.88048	-1.87757	2.87614	0.00596977	0.0453188	-2.60938											ENSMUSG00000026941	Mamdc4	-1.00379	1.70573	-4.09937	0.000157468	0.00187986	0.800933
									ENSMUSG00000074179	Gm10639	1.75183	-2.58412	2.82853	0.00678421	0.0498819	-2.61732											ENSMUSG00000108825	Gm45838	-3.37346	-2.14768	-4.43191	5.34381e-05	0.000799471	0.797206
									ENSMUSG00000079363	Gbp4	1.08891	3.38434	2.85961	0.0062417	0.0469011	-2.68275											ENSMUSG00000030474	Siglece	1.03991	1.3491	4.08286	0.000166011	0.00194774	0.791018
																											ENSMUSG00000069874	Irgm2	2.16593	4.95868	4.19277	0.000116614	0.00146817	0.774751
																											ENSMUSG00000057058	Skap1	2.26035	-1.50161	4.22727	0.000104299	0.00134737	0.772432
																											ENSMUSG00000090777	Ccdc188	-2.34656	-1.76024	-4.28883	8.53958e-05	0.00115035	0.771402
																											ENSMUSG00000036594	H2-Aa	1.36894	6.78953	4.19943	0.00011413	0.0014458	0.752261
																											ENSMUSG00000024481	Lvrn	-2.33396	-0.877947	-4.08745	0.000163594	0.00192629	0.746785
																											ENSMUSG00000058740	Kcnt1	-1.14163	0.641114	-4.06207	0.000177409	0.00204915	0.743736
																											ENSMUSG00000097039	Pvt1	1.35073	0.267892	4.07196	0.000171894	0.00199531	0.708837
																											ENSMUSG00000050288	Fzd2	1.02097	3.2952	4.09098	0.000161757	0.00191369	0.708431
																											ENSMUSG00000058620	Adra2b	-1.47396	-0.484721	-4.06027	0.000178431	0.00205806	0.678702
																											ENSMUSG00000060509	Xcr1	2.21704	-0.740226	4.11533	0.000149618	0.00179926	0.657207
																											ENSMUSG00000031506	Ptpn7	1.10388	1.45849	4.02184	0.000201651	0.00227615	0.621481
																											ENSMUSG00000025588	Nat1	1.98086	-1.02205	4.12714	0.000144054	0.00174111	0.58954
																											ENSMUSG00000096802	Gm15433	2.06097	-0.539333	4.13797	0.00013913	0.00169727	0.573604
																											ENSMUSG00000079547	H2-DMb1	2.25151	-0.778183	4.08492	0.000164923	0.00193775	0.564767
																											ENSMUSG00000019102	Aldh3a1	-1.34402	0.356346	-3.99855	0.000217121	0.00241907	0.564156
																											ENSMUSG00000054555	Adam12	1.01656	1.11046	3.99306	0.000220928	0.0024548	0.548338
																											ENSMUSG00000053004	Hrh1	1.8181	-0.653811	4.09692	0.000158712	0.00188645	0.531835
																											ENSMUSG00000103101	Gm37048	-2.03991	-1.31694	-4.08882	0.000162877	0.00192274	0.530071
																											ENSMUSG00000037996	Slc24a2	1.09278	2.31731	3.99665	0.00021843	0.002432	0.527349
																											ENSMUSG00000103928	Gm37893	-1.23649	0.477198	-3.98482	0.000226771	0.00251119	0.523
																											ENSMUSG00000029816	Gpnmb	1.95114	1.83165	4.01205	0.000208018	0.00233675	0.515196
																											ENSMUSG00000024340	Btnl2	1.50007	0.999816	3.9784	0.000231428	0.00254555	0.505092
																											ENSMUSG00000109770	Gm30085	1.11303	0.823494	3.98064	0.000229795	0.00253503	0.502881
																											ENSMUSG00000001506	Col1a1	1.16103	7.8657	4.1056	0.000154361	0.0018468	0.468361
																											ENSMUSG00000106271	Gm43752	4.01984	-1.58167	4.29432	8.38822e-05	0.00113745	0.462149
																											ENSMUSG00000037169	Mycn	1.60155	3.13463	3.98056	0.000229852	0.00253503	0.405517
																											ENSMUSG00000090015	Gm15446	1.73294	-0.0529834	3.9724	0.000235859	0.00258298	0.404931
																											ENSMUSG00000097960	A330074K22Rik	-1.04357	1.11452	-3.9437	0.000258226	0.00277895	0.397391
																											ENSMUSG00000086965	Rtl10	1.11721	0.314215	3.94437	0.00025768	0.00277646	0.39062
																											ENSMUSG00000035929	H2-Q4	1.23965	4.06445	4.04227	0.000188962	0.00215974	0.388301
																											ENSMUSG00000025475	Adgra1	2.46909	0.514913	4.10889	0.000152741	0.0018301	0.346545
																											ENSMUSG00000016496	Cd274	1.55586	2.98015	3.98823	0.000224339	0.00248764	0.340406
																											ENSMUSG00000042351	Grap2	1.16765	-0.440987	3.9348	0.000265568	0.0028446	0.327157
																											ENSMUSG00000056481	Cd248	1.4257	4.14599	3.98461	0.000226923	0.00251119	0.318581
																											ENSMUSG00000079190	AC133103.1	2.70384	-1.86859	4.20866	0.000110776	0.00141535	0.299819
																											ENSMUSG00000002033	Cd3g	1.68358	-0.55285	3.93396	0.00026627	0.00284839	0.279586
																											ENSMUSG00000022236	Ropn1l	1.7385	-0.166015	3.95563	0.000248693	0.00269203	0.275874
																											ENSMUSG00000096768	Gm47283	-1.07599	3.89725	-4.001	0.000215439	0.00240524	0.270403
																											ENSMUSG00000042345	Ubash3a	2.38523	-2.27629	4.12672	0.000144251	0.00174111	0.256396
																											ENSMUSG00000097660	Gm26762	-2.18403	-0.788508	-3.97623	0.000233023	0.00255864	0.253513
																											ENSMUSG00000053166	Cdh22	1.04583	2.93751	3.92254	0.000276016	0.00294111	0.241157
																											ENSMUSG00000048070	Pirt	-1.0537	2.76696	-3.92798	0.000271336	0.00289691	0.216974
																											ENSMUSG00000027843	Ptpn22	1.21487	0.11609	3.86944	0.000326028	0.00339015	0.202098
																											ENSMUSG00000086359	9630013K17Rik	-1.15088	0.414591	-3.8673	0.000328211	0.00340852	0.197639
																											ENSMUSG00000030789	Itgax	1.225	0.377962	3.86767	0.000327837	0.0034068	0.191128
																											ENSMUSG00000029755	Dlx5	2.12826	1.17944	3.87155	0.000323877	0.00337207	0.18364
																											ENSMUSG00000090273	Prr22	-1.51369	-0.348261	-3.87484	0.000320569	0.00334401	0.173825
																											ENSMUSG00000022181	C6	2.12504	-0.709416	3.94785	0.000254873	0.00275347	0.145639
																											ENSMUSG00000022431	Ribc2	-1.53218	-1.83047	-3.88732	0.000308281	0.0032427	0.140195
																											ENSMUSG00000039217	Il18	1.42189	-0.724163	3.91407	0.000283463	0.00300677	0.130743
																											ENSMUSG00000051906	Cd209f	1.43214	1.21429	3.84222	0.000354939	0.00363762	0.128766
																											ENSMUSG00000106940	Gm42930	-1.52111	-0.811412	-3.85197	0.000344316	0.00355099	0.0786477
																											ENSMUSG00000029121	Crmp1	1.31149	0.0711721	3.83729	0.000360434	0.00368702	0.0756051
																											ENSMUSG00000032091	Tmprss4	1.23472	-0.252728	3.82624	0.000373059	0.00379246	0.0727887
																											ENSMUSG00000072571	Tmem253	-1.08312	0.614358	-3.82089	0.000379315	0.0038465	0.0706927
																											ENSMUSG00000073409	H2-Q6	1.83436	2.92517	3.89911	0.000297097	0.00314121	0.068636
																											ENSMUSG00000020893	Per1	-1.31712	6.05688	-3.97129	0.000236691	0.00258952	0.0643661
																											ENSMUSG00000108371	Gm38832	-1.88618	-1.83688	-3.85782	0.000338078	0.00349767	0.0638013
																											ENSMUSG00000022360	Atad2	1.14102	1.38121	3.82046	0.000379819	0.00384922	0.0527609
																											ENSMUSG00000055116	Arntl	1.1774	4.02969	3.90363	0.000292909	0.00310294	0.041819
																											ENSMUSG00000015981	Stk32c	1.13625	0.678111	3.80606	0.000397208	0.00399045	0.0263049
																											ENSMUSG00000040078	Ptges3-ps	1.06338	0.459052	3.80509	0.000398402	0.00399794	0.0259716
																											ENSMUSG00000100975	Gm28875	1.40724	-0.251721	3.82392	0.00037576	0.00381518	0.02227
																											ENSMUSG00000051977	Prdm9	-1.10676	1.1572	-3.80858	0.000394114	0.00396952	0.0126421
																											ENSMUSG00000117285	AC151284.2	-1.22429	0.0114293	-3.80589	0.000397412	0.00399045	0.00367429
																											ENSMUSG00000000567	Sox9	1.05187	3.45427	3.85319	0.000343007	0.00353972	0.00308364
																											ENSMUSG00000040840	4930579G18Rik	-1.05578	0.59679	-3.78965	0.000417941	0.00415579	-0.0143804
																											ENSMUSG00000028270	Gbp2	1.06955	3.77139	3.88845	0.00030719	0.00323329	-0.0191419
																											ENSMUSG00000026940	Ccdc183	-1.89499	-1.14619	-3.85141	0.000344919	0.00355496	-0.0223349
																											ENSMUSG00000108618	Gm44816	-2.29009	-1.84136	-3.93018	0.000269464	0.00288068	-0.0262072
																											ENSMUSG00000109408	A930037H05Rik	-1.22385	-0.384588	-3.80121	0.000403235	0.00403407	-0.0318871
																											ENSMUSG00000104546	Gm43858	-1.28969	-0.428647	-3.80598	0.000397308	0.00399045	-0.0360249
																											ENSMUSG00000087556	Gm15764	-1.45047	0.734412	-3.77673	0.000435	0.00428895	-0.0539481
																											ENSMUSG00000054003	Tdrd9	1.33426	0.516491	3.7906	0.000416713	0.00414862	-0.0583043
																											ENSMUSG00000041538	H2-Ob	1.23946	-0.318232	3.77512	0.000437178	0.00429747	-0.0635511
																											ENSMUSG00000029361	Nos1	1.93209	-0.539655	3.84444	0.000352492	0.00361934	-0.0749952
																											ENSMUSG00000040640	Erc2	1.22842	0.154859	3.79266	0.000414062	0.00412474	-0.0810701
																											ENSMUSG00000108854	D830036C21Rik	-1.71626	-0.837238	-3.83456	0.000363514	0.00371388	-0.0861486
																											ENSMUSG00000000682	Cd52	1.33495	1.56594	3.77855	0.000432559	0.0042726	-0.0978744
																											ENSMUSG00000033633	Clec18a	-1.07616	-1.0523	-3.75091	0.000471125	0.00455727	-0.120244
																											ENSMUSG00000089774	Slc5a3	1.16294	1.33022	3.7618	0.000455555	0.00443022	-0.126588
																											ENSMUSG00000031562	Dctd	1.11921	0.480175	3.74616	0.000478077	0.00459195	-0.1321
																											ENSMUSG00000028139	Riiad1	1.72589	-1.24588	3.85433	0.000341782	0.00352931	-0.149215
																											ENSMUSG00000025189	Cnnm1	2.08007	-1.49324	3.88515	0.000310381	0.00325642	-0.213526
																											ENSMUSG00000027496	Aurka	1.18872	0.409129	3.71733	0.000522442	0.00492275	-0.218647
																											ENSMUSG00000027579	Srms	-1.32197	-0.510785	-3.73175	0.00049977	0.00475014	-0.227239
																											ENSMUSG00000069372	Ctxn3	-2.43669	-2.27456	-3.88565	0.000309898	0.00325343	-0.228173
																											ENSMUSG00000076928	Trac	1.73193	-0.595995	3.74185	0.000484466	0.00464242	-0.233337
																											ENSMUSG00000027996	Sfrp2	1.36677	1.50435	3.70781	0.000537939	0.00504264	-0.236076
																											ENSMUSG00000097397	Gm16861	-1.27507	-0.812306	-3.73934	0.000488239	0.00467068	-0.239094
																											ENSMUSG00000023031	Cela1	1.84329	-0.281963	3.79414	0.000412169	0.00410839	-0.245413
																											ENSMUSG00000047669	Msl3l2	1.08366	0.620038	3.70293	0.000546044	0.00511569	-0.248908
																											ENSMUSG00000026979	Psd4	1.05715	1.59374	3.7156	0.000525227	0.00494329	-0.25461
																											ENSMUSG00000109984	Gm38948	-2.21211	-1.82773	-3.95602	0.000248386	0.00269049	-0.258518
																											ENSMUSG00000115801	AC160336.1	-1.50555	-0.648849	-3.72224	0.000514614	0.00486299	-0.274459
																											ENSMUSG00000060586	H2-Eb1	1.21221	0.604173	3.69328	0.000562436	0.00522736	-0.280576
																											ENSMUSG00000020701	Tmem132e	1.65429	0.412152	3.74487	0.000479982	0.00460485	-0.289984
																											ENSMUSG00000070369	Itgad	-1.04444	-0.0396664	-3.68421	0.00057827	0.00534575	-0.298223
																											ENSMUSG00000022346	Myc	1.14078	3.51319	3.75225	0.000469181	0.00454115	-0.341031
																											ENSMUSG00000024691	Fam111a	1.00544	1.52701	3.67773	0.000589853	0.00542671	-0.356921
																											ENSMUSG00000075014	Gm10800	2.50941	-1.32396	3.77552	0.000436642	0.00429521	-0.362106
																											ENSMUSG00000098146	Gm26935	-1.54661	-0.697227	-3.69753	0.00055516	0.00517738	-0.375471
																											ENSMUSG00000053977	Cd8a	2.72873	-0.581527	3.68981	0.000568454	0.00526536	-0.376602
																											ENSMUSG00000109539	Gm44667	1.33834	-0.573957	3.67833	0.000588781	0.0054199	-0.388351
																											ENSMUSG00000029322	Plac8	1.92746	-0.607237	3.68611	0.000574928	0.0053193	-0.397592
																											ENSMUSG00000027994	Mcub	1.31055	-0.77128	3.68054	0.000584815	0.00538945	-0.404448
																											ENSMUSG00000073209	Klf14	1.71045	-1.89992	3.79417	0.000412134	0.00410839	-0.430886
																											ENSMUSG00000001444	Tbx21	2.03318	-1.0159	3.67458	0.000595556	0.00546995	-0.436399
																											ENSMUSG00000056771	Gm10010	-2.51438	-1.70278	-3.77222	0.00044111	0.00432411	-0.43663
																											ENSMUSG00000026018	Ica1l	-2.34469	-2.38177	-3.7484	0.000474787	0.00457774	-0.456179
																											ENSMUSG00000115388	Eppk1	1.76376	-0.242682	3.69868	0.000553206	0.00516504	-0.471351
																											ENSMUSG00000097990	Gm19557	-1.08218	-0.188901	-3.6223	0.000698374	0.00627348	-0.476116
																											ENSMUSG00000097847	4930478K11Rik	-2.00009	-1.22327	-3.72616	0.000508443	0.00481301	-0.54937
																											ENSMUSG00000068232	Vmn1r42	1.47233	-1.65115	3.65095	0.000640089	0.00582666	-0.551891
																											ENSMUSG00000023043	Krt18	1.88088	1.34778	3.62617	0.000690223	0.00622075	-0.55462
																											ENSMUSG00000037548	H2-DMb2	1.71287	-0.581585	3.60637	0.000732964	0.00654469	-0.555372
																											ENSMUSG00000044811	Cd300c2	1.19228	0.305826	3.5893	0.000771818	0.00683199	-0.561226
																											ENSMUSG00000028755	Cda	1.64001	0.807475	3.60482	0.000736413	0.0065719	-0.567559
																											ENSMUSG00000052485	Tmem171	1.00762	2.64566	3.63918	0.000663462	0.00600602	-0.577071
																											ENSMUSG00000042988	Notum	-1.63708	-1.23608	-3.61059	0.000723635	0.00646845	-0.578396
																											ENSMUSG00000035769	Xylb	1.26581	-0.0848528	3.58487	0.000782232	0.00689965	-0.583004
																											ENSMUSG00000105802	Gm43012	-1.13923	-0.344838	-3.58408	0.000784102	0.0069071	-0.584544
																											ENSMUSG00000000120	Ngfr	1.48712	1.09588	3.56147	0.000839443	0.00729643	-0.621506
																											ENSMUSG00000079507	H2-Q1	1.31389	-0.321829	3.56504	0.000830479	0.00724544	-0.621538
																											ENSMUSG00000061815	Rufy4	-1.29319	-0.413515	-3.56184	0.000838517	0.00729612	-0.622147
																											ENSMUSG00000050549	Fam241a	1.13563	-0.182536	3.56369	0.000833852	0.00726712	-0.625528
																											ENSMUSG00000085095	Gm15635	-1.2673	0.0197106	-3.56201	0.000838081	0.00729612	-0.626628
																											ENSMUSG00000088769	Gm22637	-1.51172	-0.888265	-3.57887	0.000796527	0.00700148	-0.63336
																											ENSMUSG00000025321	Itgb8	1.74039	-0.145941	3.60669	0.000732246	0.00654185	-0.635775
																											ENSMUSG00000034783	Cd207	2.22312	-2.18139	3.73931	0.000488271	0.00467068	-0.637869
																											ENSMUSG00000087312	Gm13833	-1.4846	-0.66926	-3.56769	0.00082387	0.00719545	-0.659646
																											ENSMUSG00000034792	Gna15	1.34808	0.336994	3.54651	0.000878105	0.00754829	-0.661499
																											ENSMUSG00000097915	A330009N23Rik	-1.25043	0.676002	-3.53962	0.000896474	0.00765393	-0.678318
																											ENSMUSG00000032591	Mst1	-2.58252	-2.05815	-3.73725	0.000491388	0.00469227	-0.685169
																											ENSMUSG00000040907	Atp1a3	1.43018	-0.746695	3.55666	0.000851698	0.00737943	-0.695587
																											ENSMUSG00000064109	Hcst	1.30239	-0.245354	3.55091	0.000866552	0.00747253	-0.699297
																											ENSMUSG00000017978	Cadps2	1.3426	-0.0943078	3.53505	0.000908871	0.00773829	-0.707133
																											ENSMUSG00000040594	Ranbp17	-1.56788	-1.18321	-3.5882	0.000774402	0.00684375	-0.715718
																											ENSMUSG00000021728	Emb	1.05928	0.500727	3.52241	0.000943967	0.00799685	-0.724083
																											ENSMUSG00000018500	Adora2b	-1.01977	1.0931	-3.53533	0.0009081	0.00773705	-0.73489
																											ENSMUSG00000106337	Gm42478	1.95414	-2.03177	3.66718	0.000609176	0.00557628	-0.740325
																											ENSMUSG00000097857	Gm26603	1.92105	-2.01243	3.73761	0.000490847	0.00468984	-0.749563
																											ENSMUSG00000091405	Hist2h4	-2.0697	-1.71173	-3.60086	0.000745285	0.00662939	-0.773656
																											ENSMUSG00000015619	Gata3	1.5042	-0.641066	3.51221	0.000973253	0.00820671	-0.794027
																											ENSMUSG00000036412	Arsi	1.80103	-0.159586	3.55006	0.000868774	0.00748774	-0.803172
																											ENSMUSG00000029417	Cxcl9	2.14292	0.491806	3.48984	0.00104056	0.00866706	-0.815728
																											ENSMUSG00000023349	Clec4n	1.35871	0.982146	3.49153	0.00103529	0.00862761	-0.818586
																											ENSMUSG00000097294	Gm26888	-1.68572	-1.23931	-3.54955	0.000870112	0.00749533	-0.819572
																											ENSMUSG00000027514	Zbp1	1.65185	0.563604	3.48657	0.00105072	0.00873397	-0.820968
																											ENSMUSG00000040264	Gbp2b	2.71878	-1.44174	3.57437	0.000807424	0.00707069	-0.82609
																											ENSMUSG00000052477	C130026I21Rik	2.59061	-1.91652	3.64534	0.000651122	0.00590411	-0.837605
																											ENSMUSG00000039913	Pak7	2.2082	-2.52045	3.62011	0.000703039	0.00631193	-0.842008
																											ENSMUSG00000065987	Cd209b	1.37247	-0.23553	3.48553	0.00105401	0.00874798	-0.845672
																											ENSMUSG00000078921	Tgtp2	1.91315	1.72631	3.54011	0.00089517	0.00764679	-0.845943
																											ENSMUSG00000013483	Card14	-1.94998	-1.92004	-3.59776	0.00075232	0.00668471	-0.861136
																											ENSMUSG00000100075	1700018L02Rik	-1.43273	-0.966811	-3.47833	0.00107686	0.00889253	-0.868337
																											ENSMUSG00000038528	Mfsd4b5	-1.01149	-0.0570771	-3.46308	0.00112687	0.00925875	-0.874788
																											ENSMUSG00000109536	9330162G02Rik	1.10927	0.0397239	3.4586	0.00114195	0.00934222	-0.888511
																											ENSMUSG00000090942	F830016B08Rik	4.11838	0.353734	3.45808	0.00114372	0.00935024	-0.900716
																											ENSMUSG00000022504	Ciita	1.4257	1.31072	3.47927	0.00107384	0.00887208	-0.908049
																											ENSMUSG00000038402	Foxf2	1.55186	-0.877257	3.46036	0.00113602	0.00930423	-0.975074
																											ENSMUSG00000082292	Gm12250	2.63269	0.632432	3.44727	0.00118103	0.00961685	-0.998455
																											ENSMUSG00000073402	Gm8909	1.40836	0.89634	3.4257	0.00125893	0.0101302	-1.00986
																											ENSMUSG00000110656	Gm20735	-1.29315	-1.10299	-3.41289	0.00130747	0.0104336	-1.01481
																											ENSMUSG00000024907	Gal	-2.52617	-2.75594	-3.63374	0.000674534	0.0060894	-1.0241
																											ENSMUSG00000030046	Bmp10	2.30876	0.346208	3.42628	0.00125676	0.0101177	-1.02613
																											ENSMUSG00000038879	Nipal2	1.88163	-1.30452	3.49415	0.00102724	0.00857306	-1.03396
																											ENSMUSG00000020395	Itk	1.07229	-0.70458	3.40338	0.00134467	0.0106423	-1.03478
																											ENSMUSG00000074896	Ifit3	1.137	0.613831	3.40366	0.00134355	0.0106386	-1.03671
																											ENSMUSG00000037386	Rims2	2.43458	-0.876944	3.62363	0.000695574	0.00625519	-1.03895
																											ENSMUSG00000034855	Cxcl10	2.43708	-0.988655	3.44217	0.00119902	0.00972948	-1.04054
																											ENSMUSG00000024399	Ltb	1.6057	-0.293392	3.39327	0.00138528	0.0108759	-1.0587
																											ENSMUSG00000089726	Mir17hg	1.55899	-1.0016	3.42262	0.00127042	0.0101976	-1.07408
																											ENSMUSG00000086697	4933427G23Rik	1.56407	-1.68023	3.49846	0.00101412	0.00849008	-1.10017
																											ENSMUSG00000007646	Rad51c	1.60216	-1.09558	3.42228	0.00127169	0.0101978	-1.10174
																											ENSMUSG00000021071	Trim9	-1.54239	-1.74704	-3.42528	0.00126047	0.0101376	-1.10789
																											ENSMUSG00000091243	Vgll3	1.03701	1.491	3.38664	0.0014126	0.0110569	-1.12035
																											ENSMUSG00000111785	Gm39464	1.53378	-0.816854	3.37743	0.00145133	0.0113007	-1.12868
																											ENSMUSG00000044156	Hepacam2	1.52156	-1.30195	3.40252	0.00134808	0.0106641	-1.13301
																											ENSMUSG00000068246	Apol9b	2.58746	-1.9175	3.51504	0.000965049	0.00815434	-1.14917
																											ENSMUSG00000005947	Itgae	1.21472	0.126124	3.35413	0.0015539	0.0119402	-1.14985
																											ENSMUSG00000117313	AC154912.5	-2.65683	-3.30715	-3.60315	0.000740149	0.00659446	-1.15347
																											ENSMUSG00000056679	Gpr173	-1.04017	0.22875	-3.35055	0.00157026	0.0120377	-1.16089
																											ENSMUSG00000042254	Cilp	1.46113	3.91853	3.38314	0.00142721	0.0111424	-1.16181
																											ENSMUSG00000071036	Gm10309	-1.80378	-1.75461	-3.44977	0.0011723	0.00956483	-1.16532
																											ENSMUSG00000097559	D430018E03Rik	-1.92256	-1.28024	-3.41984	0.00128091	0.0102516	-1.1741
																											ENSMUSG00000041481	Serpina3g	2.55278	-0.907421	3.37601	0.00145739	0.0113288	-1.18234
																											ENSMUSG00000109836	Gm45884	1.68526	-0.800044	3.36555	0.00150279	0.0116184	-1.18852
																											ENSMUSG00000022657	Cd96	1.81551	-1.44399	3.37366	0.00146748	0.011383	-1.19053
																											ENSMUSG00000026070	Il18r1	1.53933	-1.37464	3.38593	0.00141555	0.0110747	-1.21122
																											ENSMUSG00000024397	Aif1	1.00684	0.283828	3.32253	0.00170407	0.0128351	-1.22617
																											ENSMUSG00000084895	AA672651	-1.05082	0.168033	-3.32718	0.00168117	0.012727	-1.23168
																											ENSMUSG00000097520	4930488L21Rik	-1.36883	-1.65621	-3.3878	0.00140777	0.0110244	-1.23412
																											ENSMUSG00000095690	Rab11b-ps2	1.44154	3.55484	3.43775	0.0012148	0.00982833	-1.24327
																											ENSMUSG00000048852	Gm12185	3.62386	-0.00722279	3.31529	0.00174037	0.0130424	-1.26048
																											ENSMUSG00000037868	Egr2	2.71548	1.79886	3.30453	0.00179569	0.0133713	-1.27518
																											ENSMUSG00000000791	Il12rb1	1.99621	-2.08799	3.42789	0.00125079	0.0100796	-1.27618
																											ENSMUSG00000085286	Ube4bos3	-1.41056	-1.69391	-3.35283	0.00155985	0.0119635	-1.28946
																											ENSMUSG00000106643	Gm43422	-1.7379	-1.964	-3.37526	0.00146062	0.0113406	-1.29377
																											ENSMUSG00000111390	Gm48796	-1.29058	-0.813648	-3.30535	0.00179142	0.0133577	-1.29767
																											ENSMUSG00000081274	Gm15727	-2.33209	-2.01959	-3.44948	0.0011733	0.00956819	-1.30633
																											ENSMUSG00000095762	Gm16378	-1.04294	1.23095	-3.3277	0.00167859	0.0127192	-1.31055
																											ENSMUSG00000102713	Gm29994	-1.70361	-2.07633	-3.39594	0.00137445	0.0108253	-1.31847
																											ENSMUSG00000104524	Gm37333	2.14998	-1.26241	3.39385	0.00138292	0.0108662	-1.33076
																											ENSMUSG00000060716	Plekhh1	-1.1729	-0.333661	-3.28259	0.00191361	0.0140575	-1.3312
																											ENSMUSG00000030283	St8sia1	-1.43515	0.0280299	-3.27544	0.00195364	0.0142619	-1.34173
																											ENSMUSG00000030155	Clec2e	-1.82431	-2.21066	-3.35349	0.00155681	0.0119514	-1.34377
																											ENSMUSG00000087535	Zmiz1os1	-1.05982	-1.03364	-3.28646	0.00189227	0.0139385	-1.34689
																											ENSMUSG00000092354	Gm20548	-1.97217	-2.03841	-3.34848	0.00157981	0.0120883	-1.36111
																											ENSMUSG00000102635	Gm36638	-1.4114	-1.49889	-3.28599	0.00189486	0.0139385	-1.36237
																											ENSMUSG00000028860	Sytl1	-1.422	-1.26644	-3.27814	0.00193844	0.0141953	-1.37217
																											ENSMUSG00000093629	Prox2os	-1.7188	-1.63588	-3.32619	0.00168603	0.0127578	-1.37305
																											ENSMUSG00000114253	Gm47798	-1.19396	-0.201018	-3.26182	0.00203202	0.01469	-1.37474
																											ENSMUSG00000024827	Gldc	-1.01165	-0.50378	-3.25893	0.00204902	0.0147802	-1.38141
																											ENSMUSG00000023903	Mmp25	1.34429	-1.27832	3.29547	0.00184351	0.013659	-1.38458
																											ENSMUSG00000055976	Cldn23	2.00488	-0.342447	3.32182	0.00170759	0.0128556	-1.39264
																											ENSMUSG00000113737	BB123696	-1.1168	-0.226042	-3.29529	0.00184446	0.0136599	-1.39582
																											ENSMUSG00000008496	Pou2f2	1.09736	1.09894	3.25569	0.00206825	0.0148992	-1.39659
																											ENSMUSG00000033998	Kcnk1	1.62668	-2.61481	3.30472	0.00179469	0.0133699	-1.39787
																											ENSMUSG00000073985	Gm10602	-1.06211	-0.469477	-3.25002	0.00210232	0.0150717	-1.40858
																											ENSMUSG00000078190	Dnm3os	1.24661	0.565185	3.24375	0.00214061	0.0152793	-1.41936
																											ENSMUSG00000087291	Gm11946	-1.55254	-0.452975	-3.26932	0.00198846	0.0144645	-1.42528
																											ENSMUSG00000074179	Gm10639	2.03408	-2.58412	3.35294	0.00155935	0.0119635	-1.43149
																											ENSMUSG00000063821	Dupd1	2.0198	-2.03686	3.34516	0.00159522	0.0121834	-1.44213
																											ENSMUSG00000025467	Prap1	-2.17619	-1.89341	-3.35393	0.00155482	0.0119417	-1.4469
																											ENSMUSG00000085269	Gm15777	-2.52186	-1.95243	-3.34063	0.00161647	0.0123161	-1.45045
																											ENSMUSG00000086924	Gm11766	-2.13597	-2.07109	-3.48188	0.00106554	0.00882131	-1.45128
																											ENSMUSG00000067149	Jchain	2.69226	0.436116	3.2307	0.00222243	0.0157125	-1.45185
																											ENSMUSG00000090877	Hspa1b	2.96575	0.35425	3.22515	0.00225813	0.0159305	-1.46324
																											ENSMUSG00000074570	Cass4	1.20199	0.0335944	3.22485	0.00226004	0.0159372	-1.4636
																											ENSMUSG00000074867	Zfp808	1.61454	-0.886437	3.2387	0.00217191	0.015442	-1.46568
																											ENSMUSG00000047182	Irs3	1.07762	-0.100523	3.21645	0.00231516	0.016174	-1.48621
																											ENSMUSG00000041771	Slc24a4	-1.73211	-2.69978	-3.28505	0.00190002	0.0139702	-1.49123
																											ENSMUSG00000084243	Gm13784	-2.22092	-2.18231	-3.34131	0.00161326	0.0122982	-1.52709
																											ENSMUSG00000086522	Gm4473	-1.16918	-0.700054	-3.20053	0.00242299	0.0166977	-1.52903
																											ENSMUSG00000026475	Rgs16	1.919	-0.0250346	3.2231	0.00227144	0.0159899	-1.5342
																											ENSMUSG00000032093	Cd3e	1.12081	0.217105	3.19848	0.00243728	0.016775	-1.53521
																											ENSMUSG00000085289	Gm15337	-1.54056	-1.03425	-3.19071	0.0024919	0.0170132	-1.55606
																											ENSMUSG00000109225	4930513N20Rik	-1.87392	-1.64652	-3.20688	0.00237945	0.016474	-1.55772
																											ENSMUSG00000106867	Gm43800	-1.14644	-0.825827	-3.18546	0.00252948	0.0172141	-1.5606
																											ENSMUSG00000038276	Asic3	-1.14193	-0.926022	-3.18325	0.0025455	0.0173016	-1.5635
																											ENSMUSG00000051435	Fhad1	-2.16379	-1.41099	-3.29355	0.00185382	0.0137168	-1.57253
																											ENSMUSG00000102976	Zc3h11a	-1.56204	0.408741	-3.19448	0.00246523	0.0168997	-1.57277
																											ENSMUSG00000053821	Gm9922	-1.5169	-1.93065	-3.19221	0.00248126	0.0169565	-1.58977
																											ENSMUSG00000056596	Trnp1	-1.43997	-1.06221	-3.1926	0.00247853	0.0169548	-1.59081
																											ENSMUSG00000027368	Dusp2	1.0989	-0.652645	3.17176	0.00263015	0.017737	-1.59318
																											ENSMUSG00000018822	Sfrp5	-1.08105	-0.613457	-3.16916	0.00264965	0.0178244	-1.59924
																											ENSMUSG00000036523	Greb1	-1.91553	-1.39361	-3.24233	0.00214939	0.0153181	-1.60457
																											ENSMUSG00000102324	Gm19721	-1.47603	-1.03916	-3.22213	0.00227778	0.0160208	-1.6061
																											ENSMUSG00000021175	Cdca7l	2.1442	-2.42124	3.3614	0.00152117	0.0117218	-1.60788
																											ENSMUSG00000104330	Gm38285	-1.77383	-1.96928	-3.27257	0.00196991	0.0143615	-1.61477
																											ENSMUSG00000085802	Gm16059	-1.95709	-1.94378	-3.24315	0.0021443	0.0152989	-1.63165
																											ENSMUSG00000029337	Fgf5	2.02696	-1.50423	3.2633	0.00202332	0.0146529	-1.64327
																											ENSMUSG00000029798	Herc6	1.27364	-0.469015	3.14478	0.00283945	0.0187317	-1.65565
																											ENSMUSG00000068606	Gm4841	4.32918	0.0705798	3.17375	0.00261526	0.017658	-1.67701
																											ENSMUSG00000111131	9930024M15Rik	2.1017	-2.04637	3.26147	0.00203406	0.0146982	-1.67918
																											ENSMUSG00000094251	Gm25632	-2.34514	-1.84428	-3.28744	0.00188691	0.0139176	-1.68151
																											ENSMUSG00000040133	Gpr176	1.4477	-0.25046	3.15491	0.00275903	0.0183416	-1.69163
																											ENSMUSG00000073802	Cdkn2b	1.76061	-0.472143	3.14428	0.00284345	0.0187505	-1.70035
																											ENSMUSG00000041911	Dlx1	-1.07066	-1.20444	-3.12273	0.003022	0.0194904	-1.70626
																											ENSMUSG00000105728	Gm42819	-1.53842	-1.29277	-3.15792	0.00273564	0.0182305	-1.71331
																											ENSMUSG00000005089	Slc1a2	1.27787	0.344828	3.12335	0.0030167	0.019477	-1.71568
																											ENSMUSG00000028654	Mycl	1.36993	-0.304391	3.1214	0.00303333	0.0195337	-1.72576
																											ENSMUSG00000066366	Serpina1a	2.41033	-1.67942	3.24438	0.00213674	0.0152716	-1.72809
																											ENSMUSG00000000308	Ckmt1	1.44268	0.843144	3.12187	0.00302936	0.019528	-1.73253
																											ENSMUSG00000043419	Rnf227	1.85391	-1.62983	3.236	0.00218887	0.0155326	-1.73321
																											ENSMUSG00000046580	Gm7862	1.34234	0.392736	3.10917	0.00313967	0.0199631	-1.73745
																											ENSMUSG00000055271	9330161L09Rik	-1.57216	-1.57917	-3.1625	0.00270024	0.0180682	-1.74219
																											ENSMUSG00000050445	Cyp8b1	1.9192	-2.24313	3.21894	0.0022987	0.0161183	-1.74773
																											ENSMUSG00000069223	4930451E10Rik	-1.60765	-1.49684	-3.12061	0.00304009	0.0195587	-1.7536
																											ENSMUSG00000097924	A730020E08Rik	1.27167	-1.49213	3.10856	0.00314508	0.0199792	-1.78234
																											ENSMUSG00000097494	4933406C10Rik	-1.55016	-1.73466	-3.11926	0.00305174	0.0196105	-1.78601
																											ENSMUSG00000063388	BC023105	4.26969	-0.577365	3.09202	0.00329472	0.020668	-1.79684
																											ENSMUSG00000046245	Pilra	1.57364	0.247249	3.08308	0.00337839	0.0210966	-1.79755
																											ENSMUSG00000042759	Apobr	1.76254	-1.15563	3.12642	0.00299065	0.0193776	-1.80745
																											ENSMUSG00000071637	Cebpd	-1.32051	4.6756	-3.28012	0.00192734	0.0141266	-1.81335
																											ENSMUSG00000028438	Kif24	-1.05292	-0.50838	-3.07166	0.00348811	0.0216813	-1.82372
																											ENSMUSG00000006154	Eps8l1	-1.02087	-0.750973	-3.07698	0.00343658	0.0214272	-1.82735
																											ENSMUSG00000097925	Gm26574	-1.14627	-1.43197	-3.11232	0.003112	0.0198619	-1.83486
																											ENSMUSG00000112571	Gm48207	1.89384	-2.23502	3.148	0.00281363	0.0186168	-1.84423
																											ENSMUSG00000106825	2510016D11Rik	-1.00889	-0.0881808	-3.06221	0.00358145	0.0221616	-1.84532
																											ENSMUSG00000073555	Gm4951	2.09022	-1.93293	3.11413	0.00309618	0.0198027	-1.85547
																											ENSMUSG00000030745	Il21r	1.13288	0.148799	3.05075	0.00369783	0.0227048	-1.87263
																											ENSMUSG00000092277	Gm19684	1.44601	-1.79835	3.1097	0.00313499	0.0199496	-1.87867
																											ENSMUSG00000108923	4933431C10Rik	-1.78494	-0.806892	-3.06735	0.00353037	0.0218952	-1.88403
																											ENSMUSG00000022659	Gcsam	2.3111	-2.17927	3.1688	0.00265239	0.0178355	-1.88667
																											ENSMUSG00000028417	Tal2	-1.44149	-2.12012	-3.05827	0.00362105	0.0223392	-1.89649
																											ENSMUSG00000102850	Gm37082	1.02833	0.533709	3.0507	0.00369836	0.0227048	-1.90155
																											ENSMUSG00000111758	Gm30373	-1.13339	-0.429195	-3.03702	0.0038418	0.0234011	-1.90263
																											ENSMUSG00000084862	Gm16278	-2.01304	-1.96277	-3.16067	0.00271436	0.0181405	-1.91111
																											ENSMUSG00000097320	Tmem147os	-1.26134	-0.753076	-3.03682	0.003844	0.0234058	-1.91234
																											ENSMUSG00000069227	Gprin1	1.57636	-1.59794	3.12476	0.00300477	0.0194307	-1.915
																											ENSMUSG00000017204	Gsdma	1.63213	-0.506846	3.07241	0.00348082	0.0216454	-1.91533
																											ENSMUSG00000052336	Cx3cr1	1.39805	3.32778	3.13943	0.00288271	0.0189078	-1.92888
																											ENSMUSG00000021922	Itih4	1.07226	2.26191	3.08333	0.00337601	0.0210928	-1.93262
																											ENSMUSG00000055963	Triqk	1.43365	1.10301	3.0285	0.00393381	0.0238021	-1.9527
																											ENSMUSG00000107846	Gm43963	-2.17717	-2.51227	-3.11942	0.00305035	0.0196092	-1.96143
																											ENSMUSG00000103722	2700078F05Rik	1.70703	-0.128982	3.01302	0.00410635	0.0246005	-1.9627
																											ENSMUSG00000076498	Trbc2	2.52877	-1.85671	3.10709	0.00315812	0.0200265	-1.96273
																											ENSMUSG00000087690	Gm16031	-2.09723	-1.76389	-3.13797	0.00289466	0.0189583	-1.96442
																											ENSMUSG00000111356	Rpl32l	1.45735	-1.86716	3.07347	0.00347051	0.0215977	-1.96664
																											ENSMUSG00000111656	Gm47232	1.27154	-0.635557	3.00682	0.00417728	0.024916	-1.97475
																											ENSMUSG00000085882	2610507I01Rik	-2.1607	-1.96215	-3.09905	0.00323029	0.0203582	-1.97531
																											ENSMUSG00000082605	Gm16148	-1.89995	-2.01999	-3.06647	0.00353911	0.0219328	-1.97551
																											ENSMUSG00000022512	Cldn1	1.38911	-0.55864	3.00401	0.00420995	0.0250743	-1.97777
																											ENSMUSG00000108332	D530033B14Rik	-1.03905	-1.31686	-2.99718	0.00429013	0.0254223	-1.99344
																											ENSMUSG00000028020	Glrb	1.73832	-1.5793	3.01925	0.00403601	0.0242769	-2.00267
																											ENSMUSG00000073759	4933407E24Rik	2.16763	-0.664977	3.07413	0.00346413	0.021568	-2.01178
																											ENSMUSG00000005045	Chd5	-1.18751	-0.415338	-2.97901	0.00451029	0.0264398	-2.03692
																											ENSMUSG00000112822	A130012E19Rik	1.92862	-2.19377	3.09225	0.00329261	0.0206664	-2.03829
																											ENSMUSG00000079445	B3gnt7	1.93114	-2.17063	3.11972	0.00304776	0.0196003	-2.04579
																											ENSMUSG00000022818	Cyp2ab1	-1.34592	-1.4557	-2.9974	0.00428752	0.0254161	-2.04781
																											ENSMUSG00000037321	Tap1	1.10757	3.836	3.17574	0.00260054	0.0175808	-2.05562
																											ENSMUSG00000111082	Gm30934	-1.08349	-0.471395	-2.97191	0.00459924	0.026865	-2.05609
																											ENSMUSG00000093861	Igkv1-110	2.63611	-2.66464	3.0919	0.00329587	0.020668	-2.06176
																											ENSMUSG00000033730	Egr3	1.78021	3.43321	3.04466	0.00376108	0.0230036	-2.06815
																											ENSMUSG00000046378	Asphd1	-1.91489	-1.88506	-3.03182	0.00389779	0.0236278	-2.06875
																											ENSMUSG00000074519	Zfp971	1.1692	-1.61735	2.9877	0.0044037	0.0259638	-2.06968
																											ENSMUSG00000004707	Ly9	1.21155	0.397616	2.9638	0.00470278	0.0273624	-2.07075
																											ENSMUSG00000039375	Wdr17	1.57785	-1.93393	3.00034	0.00425278	0.0252666	-2.07267
																											ENSMUSG00000073274	Gm14636	1.9444	-2.00007	3.02364	0.00398722	0.0240453	-2.07342
																											ENSMUSG00000021880	Rnase6	1.47155	-1.14711	2.98509	0.00443544	0.0260757	-2.07424
																											ENSMUSG00000110240	Gm45486	-1.93297	-1.97661	-3.02636	0.00395728	0.0239176	-2.07582
																											ENSMUSG00000104693	Gm42941	-1.13294	-0.41711	-2.96349	0.00470687	0.0273764	-2.0769
																											ENSMUSG00000029843	Slc13a4	1.14478	0.53628	2.95693	0.00479223	0.0277841	-2.08263
																											ENSMUSG00000020734	Grin2c	1.2514	2.38471	2.98589	0.00442577	0.0260618	-2.08519
																											ENSMUSG00000086053	Gm15178	-2.16194	-1.66355	-2.99078	0.00436648	0.0257907	-2.08597
																											ENSMUSG00000103467	Gm38245	-2.03924	-0.486536	-2.95181	0.00485989	0.0281266	-2.09435
																											ENSMUSG00000031779	Ccl22	1.91763	-0.697594	2.96061	0.00474415	0.0275547	-2.10189
																											ENSMUSG00000028626	Col9a2	-2.21269	-2.49304	-3.14233	0.00285919	0.0188343	-2.10388
																											ENSMUSG00000108064	Gm44423	-1.15105	-1.11008	-2.95445	0.00482486	0.0279435	-2.10506
																											ENSMUSG00000091636	Akain1	1.97775	-2.16388	3.11805	0.00306212	0.019654	-2.10534
																											ENSMUSG00000037108	Zcwpw1	2.06558	-1.95165	3.02585	0.0039629	0.0239427	-2.11232
																											ENSMUSG00000114800	Gm31600	-1.12536	-2.01754	-2.9445	0.00495806	0.028569	-2.11826
																											ENSMUSG00000058427	Cxcl2	1.9603	-1.69521	3.01481	0.004086	0.0244966	-2.12781
																											ENSMUSG00000051113	Fam71e1	-1.02219	-0.380353	-2.94146	0.00499942	0.0287107	-2.12888
																											ENSMUSG00000033544	Angptl1	-1.05067	-0.375445	-2.9356	0.00508011	0.0290557	-2.12989
																											ENSMUSG00000075334	Rprm	1.4028	-1.43745	2.93747	0.00505424	0.0289443	-2.13109
																											ENSMUSG00000098230	1700095B10Rik	-2.16667	-2.23573	-3.06952	0.00350902	0.0217876	-2.14545
																											ENSMUSG00000029155	Spata18	-1.21725	-1.16746	-2.92709	0.00519935	0.0294864	-2.15512
																											ENSMUSG00000079608	Stard6	-1.2561	-1.32601	-2.96154	0.00473202	0.0275032	-2.15723
																											ENSMUSG00000087442	Gm14453	-1.74829	-2.15435	-2.9546	0.00482289	0.0279421	-2.16389
																											ENSMUSG00000097573	G730003C15Rik	1.14844	-1.05516	2.91649	0.0053516	0.0301358	-2.17321
																											ENSMUSG00000109587	Gm31105	-1.03634	-0.869734	-2.91579	0.00536179	0.0301776	-2.17498
																											ENSMUSG00000074136	4930513N10Rik	-1.28441	-0.871428	-2.91942	0.00530907	0.0299756	-2.17547
																											ENSMUSG00000067203	H2-K2	1.19757	0.869743	2.94367	0.00496939	0.0286186	-2.18168
																											ENSMUSG00000025758	Plk4	1.27688	-0.257348	2.91045	0.00544016	0.0304824	-2.18746
																											ENSMUSG00000034438	Gbp8	2.37248	-1.49715	2.91408	0.00538679	0.0302558	-2.19591
																											ENSMUSG00000110677	Gm45777	-1.20393	-0.867685	-2.90557	0.00551269	0.0307637	-2.19778
																											ENSMUSG00000043388	Tmem130	1.2687	-0.99459	2.90267	0.00555618	0.0309523	-2.20942
																											ENSMUSG00000105378	Gm42515	1.90631	-1.565	2.98335	0.0044568	0.0261919	-2.21105
																											ENSMUSG00000046856	Gpr1	-1.06355	-0.725421	-2.9015	0.00557388	0.0309982	-2.2113
																											ENSMUSG00000016995	Matn4	1.17585	-0.708099	2.89882	0.0056146	0.0312035	-2.23547
																											ENSMUSG00000097772	5430416N02Rik	-1.11268	-1.19219	-2.88422	0.00584081	0.0321549	-2.24685
																											ENSMUSG00000105140	Gm43127	-1.49908	-1.19635	-2.88887	0.00576792	0.0318393	-2.24818
																											ENSMUSG00000034009	Rxfp1	1.2083	2.13218	2.95936	0.00476046	0.027639	-2.25891
																											ENSMUSG00000086399	Gm16144	-1.57717	-2.09893	-2.94195	0.0049928	0.0286827	-2.2662
																											ENSMUSG00000081378	Rps13-ps4	1.49162	-1.61894	2.88645	0.00580576	0.032005	-2.27184
																											ENSMUSG00000003206	Ebi3	1.38076	-1.67365	2.85218	0.00636755	0.0343273	-2.32372
																											ENSMUSG00000113898	Gm19144	-1.3839	-0.837142	-2.84582	0.00647725	0.0347448	-2.3286
																											ENSMUSG00000116056	Gm4544	-1.13629	-1.06199	-2.8464	0.00646717	0.0347157	-2.33022
																											ENSMUSG00000069662	Marcks	1.2213	4.5832	3.0679	0.00352502	0.0218724	-2.33124
																											ENSMUSG00000022769	Sdf2l1	1.0748	0.775539	2.87134	0.0060475	0.0330498	-2.33152
																											ENSMUSG00000041954	Tnfrsf18	-1.07952	0.448204	-2.85946	0.00624409	0.0338513	-2.33396
																											ENSMUSG00000058093	Zfp729b	1.00062	-0.42813	2.84109	0.00655985	0.0350752	-2.33469
																											ENSMUSG00000105112	Gm42778	-1.58151	-1.65752	-2.85873	0.00625645	0.033907	-2.34706
																											ENSMUSG00000114608	Gm36161	1.03248	0.224455	2.84044	0.00657142	0.0351141	-2.35011
																											ENSMUSG00000097593	Gm26676	-1.08529	0.049158	-2.86657	0.00612584	0.0333649	-2.35113
																											ENSMUSG00000005148	Klf5	1.06473	-0.252496	2.83281	0.00670709	0.0356992	-2.35279
																											ENSMUSG00000106732	Gm43792	2.10441	-2.39077	2.92905	0.00517159	0.0293595	-2.35478
																											ENSMUSG00000028845	Tekt2	1.38428	-1.35972	2.87015	0.00606696	0.0330993	-2.36054
																											ENSMUSG00000100291	2310069B03Rik	1.01888	-0.652164	2.82832	0.00678813	0.0359668	-2.3628
																											ENSMUSG00000085274	BC046401	-1.57816	-1.558	-2.83532	0.00666215	0.0355293	-2.36729
																											ENSMUSG00000043807	Ly6g5b	1.26456	-0.983204	2.83255	0.0067117	0.0357121	-2.3704
																											ENSMUSG00000076490	Trbc1	1.65526	-1.41674	2.82427	0.00686186	0.0362564	-2.38151
																											ENSMUSG00000001131	Timp1	1.39797	3.02877	2.87958	0.00591462	0.0324739	-2.38533
																											ENSMUSG00000044244	Il20rb	-1.08911	-0.506501	-2.8168	0.00700005	0.0367447	-2.38654
																											ENSMUSG00000034818	Celf5	1.39427	-0.213857	2.81261	0.00707889	0.0370753	-2.39713
																											ENSMUSG00000114159	Gm48866	-1.44146	-2.73408	-2.83509	0.00666623	0.0355395	-2.39975
																											ENSMUSG00000097368	Gm10390	-1.3199	-1.33835	-2.81161	0.00709767	0.0371499	-2.40215
																											ENSMUSG00000048520	Fbxl13	-1.42445	-1.84208	-2.84046	0.00657103	0.0351141	-2.40417
																											ENSMUSG00000092500	Gm20400	-1.98483	-2.86454	-2.881	0.00589195	0.032382	-2.41148
																											ENSMUSG00000097816	Gm26811	-1.61614	-1.35069	-2.8484	0.00643256	0.0345936	-2.41559
																											ENSMUSG00000034266	Batf	1.05829	-0.0670898	2.79202	0.00747731	0.0386182	-2.44345
																											ENSMUSG00000021765	Fst	1.33555	-0.349815	2.79739	0.0073715	0.038265	-2.4508
																											ENSMUSG00000057359	Gm17494	-1.26928	-1.72326	-2.80013	0.00731792	0.0380592	-2.45196
																											ENSMUSG00000115767	Gm10366	-1.33832	-1.21448	-2.78507	0.00761639	0.0391389	-2.45311
																											ENSMUSG00000026009	Icos	1.79478	-1.63438	2.83051	0.00674833	0.0358375	-2.45369
																											ENSMUSG00000104245	Gm38155	-1.3969	-1.51107	-2.78896	0.00753825	0.0388349	-2.4622
																											ENSMUSG00000055413	H2-Q5	2.32029	-2.89611	2.87826	0.00593573	0.0325788	-2.46618
																											ENSMUSG00000032554	Trf	1.42609	-1.23376	2.79102	0.00749726	0.0386924	-2.47201
																											ENSMUSG00000068231	Vmn1r43	-1.32075	-1.36395	-2.77946	0.00773062	0.0395768	-2.47669
																											ENSMUSG00000040703	Cyp2s1	1.31698	0.325177	2.78845	0.00754854	0.0388757	-2.4813
																											ENSMUSG00000082305	Gm2420	-1.57061	-2.01967	-2.79809	0.00735771	0.0382055	-2.48333
																											ENSMUSG00000088226	Gm22596	-1.77664	-2.03134	-2.82984	0.00676043	0.0358725	-2.49854
																											ENSMUSG00000116040	Gm49464	1.72521	-1.72731	2.79371	0.00744393	0.0384978	-2.50245
																											ENSMUSG00000076609	Igkc	2.43878	1.77944	2.84832	0.00643386	0.0345936	-2.50911
																											ENSMUSG00000095654	Plscr5	-1.28716	-2.5187	-2.76172	0.00810156	0.0410275	-2.51333
																											ENSMUSG00000114617	Gm48766	1.67287	-1.94168	2.80885	0.00715007	0.0373524	-2.51378
																											ENSMUSG00000000686	Abhd15	-1.45128	-1.51938	-2.77354	0.00785266	0.0399685	-2.51965
																											ENSMUSG00000027863	Cd2	1.59786	-1.72351	2.77169	0.00789118	0.0401477	-2.52501
																											ENSMUSG00000066363	Serpina3f	2.30533	-0.177031	2.7616	0.00810422	0.0410275	-2.53002
																											ENSMUSG00000029254	Stap1	1.71443	-1.63309	2.78285	0.00766152	0.039297	-2.53202
																											ENSMUSG00000112249	Gm30262	1.04454	0.817154	2.76725	0.00798422	0.040558	-2.54541
																											ENSMUSG00000055210	Foxd2	1.43095	-1.20539	2.74481	0.00847063	0.0425272	-2.54546
																											ENSMUSG00000037577	Ephx3	1.29197	0.460714	2.73965	0.0085862	0.0429625	-2.54946
																											ENSMUSG00000105368	Gm43759	-1.41665	-1.82434	-2.75222	0.00830706	0.0418601	-2.55837
																											ENSMUSG00000113586	Gm48606	1.04413	-1.4888	2.73644	0.00865901	0.0432607	-2.55842
																											ENSMUSG00000105071	Gm43336	1.45955	-1.51784	2.77361	0.00785121	0.0399685	-2.56274
																											ENSMUSG00000020904	Cfap52	-1.55784	-1.5107	-2.75186	0.00831506	0.0418875	-2.56375
																											ENSMUSG00000002565	Scin	1.10814	-0.197956	2.7385	0.00861239	0.0430804	-2.56942
																											ENSMUSG00000048489	Depp1	-1.08201	6.25176	-3.0301	0.00391637	0.0237229	-2.57249
																											ENSMUSG00000048794	Cfap100	-1.36168	-1.482	-2.71995	0.00904124	0.0447875	-2.59062
																											ENSMUSG00000026117	Zap70	1.50068	-0.96226	2.71673	0.00911791	0.0450446	-2.5991
																											ENSMUSG00000034071	Zfp551	-1.83853	-2.19246	-2.74123	0.00855067	0.042824	-2.60162
																											ENSMUSG00000039577	Nphp4	1.00323	0.106461	2.71846	0.00907667	0.0449358	-2.60475
																											ENSMUSG00000108573	Gm44986	-1.07427	-1.23213	-2.71219	0.00922657	0.0454169	-2.60586
																											ENSMUSG00000009114	2610028H24Rik	-1.06719	-0.712872	-2.707	0.00935248	0.0459814	-2.61492
																											ENSMUSG00000067235	H2-Q10	1.72859	-2.02073	2.72074	0.00902274	0.0447094	-2.62025
																											ENSMUSG00000031629	Cenpu	1.54145	-1.51688	2.73522	0.00868673	0.0433727	-2.62195
																											ENSMUSG00000042788	Fam166b	-1.38006	-1.45038	-2.71444	0.00917244	0.0452594	-2.6256
																											ENSMUSG00000034394	Lif	1.5546	-0.511942	2.71537	0.00915031	0.0451774	-2.62572
																											ENSMUSG00000106490	Gm43283	-1.23165	-1.11721	-2.70192	0.00947727	0.0464481	-2.62714
																											ENSMUSG00000085596	Gm11476	1.61654	-1.88737	2.73436	0.0087063	0.0434174	-2.63444
																											ENSMUSG00000092086	Gm6793	-1.40668	-2.25422	-2.71428	0.0091764	0.0452652	-2.64785
																											ENSMUSG00000097390	Gm26785	-1.1236	-0.433445	-2.69057	0.00976127	0.0475484	-2.65368
																											ENSMUSG00000030165	Klrd1	1.73406	-2.74936	2.69656	0.00961043	0.0469254	-2.6907
																											ENSMUSG00000039556	Ppp1r3f	-1.08152	-1.2478	-2.66852	0.010336	0.0496387	-2.69255
																											ENSMUSG00000005705	Agrp	-1.14367	-1.01687	-2.66744	0.0103649	0.049763	-2.69611
																											ENSMUSG00000042784	Muc1	1.3329	-0.329161	2.66554	0.010416	0.0499497	-2.69736
																											ENSMUSG00000058163	Gm5431	-1.02912	-0.224131	-2.68072	0.0100142	0.0484488	-2.69825
																											ENSMUSG00000031849	Comp	1.0799	1.39876	2.68426	0.00992265	0.0480976	-2.72477
																											ENSMUSG00000091971	Hspa1a	2.6387	0.231077	2.6689	0.0103258	0.0496046	-2.72822
																											ENSMUSG00000021478	Drd1	1.81248	-1.08501	2.68654	0.00986403	0.0479349	-2.75741
																											ENSMUSG00000028268	Gbp3	1.07801	1.85352	2.7353	0.00868484	0.0433727	-2.88491
																											ENSMUSG00000063415	Cyp26b1	-1.41647	3.26102	-2.79657	0.00738746	0.0383113	-2.89258
																											ENSMUSG00000043415	Otud1	1.03559	5.8576	2.67274	0.0102235	0.0492576	-3.42593

## Sheet: S4
Supplementary Table S4. Annotated DEGs to the respective over-represented biological processes in FVB vs. FVB analysis
296 DEGs annotated at 8- vs. 4 months	373 DEGs annotated at 10- vs. 4 months	210 DEGs annotated at 12- vs. 4 months	703 DEGs annotated at 14- vs. 4 months
Cpxm2	Cpxm2	Prkcq	Prkcq
Plin4	Hipk2	Arrdc2	Hipk2
Arrdc2	Pah	Pah	Kcnb1
Raph1	Arrdc2	Cpxm2	Mlxip
Prkcq	Prkcq	Nmb	Pah
Zbtb16	Ppara	Hif3a	Pdzd2
Rasl10a	Zhx3	Podn	Arrdc2
Tlr2	Heg1	Hlf	Cpxm2
Podn	Mlxip	Bcl2l1	Aff1
Bcl2l1	2610507B11Rik	Herpud1	Heg1
Lrg1	Atg2b	Tef	Plin4
Hif3a	Mrgprh	Plat	Slc38a1
Nmb	Hif3a	Rhobtb1	Dot1l
Atp10d	Nmb	Cdh4	Sorbs1
Pik3r1	Hivep2	Rasgef1b	Fry
Aplnr	Plin4	Vgll2	Trp53
Pah	Etv5	Spsb1	Ppara
Tacc2	Cramp1l	Meox1	Hipk1
Neurl3	Rasl10a	Adh1	Nmb
Garem1	Slc38a1	Gsta3	Hif1an
Lgals4	Aff1	Fbn1	Tsc1
Adora1	Usp54	Ano5	Hif3a
Clmp	Hif1an	Rasl10a	Usp54
Efhd1	Tgfb2	Chrd	Adcy6
Fam117b	Nt5c1a	Rasd1	Cx3cl1
Spock2	Med13l	Aplnr	Mkl2
Wnk2	Lgals3bp	Slc43a3	Tep1
Npy4r	Zbtb16	Clmp	Mcf2l
Agap2	Spsb4	Per2	Med13l
Timp3	Sned1	Map3k6	Plat
Cntfr	Pfkfb1	Xdh	C4b
Map3k6	Slc4a8	Timp4	Hivep2
Fkbp5	Tmcc3	Slc4a8	Atg2b
Whrn	Cx3cl1	Timp3	Ubr2
Cdkn1a	Aplnr	Dct	Rasl10a
Rbp7	Efhd1	Dlgap1	Sik2
Tmem82	Lrrc15	Tuba1a	Tmcc3
Mcf2l	Sorbs1	Fads6	Ndst1
Sbk3	Mcf2l	Mmp14	Tbc1d24
Tent5b	Klf7	Slc1a5	Cldn5
Tuba1a	Arel1	Tmem52	2610507B11Rik
Timp4	C4b	Per1	Gse1
Ankrd9	Tead1	Spon2	Klf7
Slc4a8	Pik3r1	Agap2	Timp3
Adamtsl2	Fam117b	Per3	Arhgap31
Bcl6b	Kmt2a	Fam107a	Lrrc15
Tmem173	Bcl2l1	Tsc22d3	Zhx3
Tmem52	Tbc1d24	Slc45a3	Neurl3
Cdh4	Wif1	Lrrc10	Prepl
Gsta3	Vgll2	C4b	Lcp1
Midn	Tet3	Arntl	Med1
Bid	Hid1	Ddit4	Tet3
Tob2	Vcl	Col5a3	Adcy9
Tsc22d3	Epb41l5	Mcf2l	Vgll2
Xdh	Irs1	Sbk3	Lgals3bp
Rasgef1b	Vwa3a	Fkbp5	Atp10d
Rnf144b	Map3k6	Zbtb16	Fzd4
Rasd1	Frzb	Fam117b	Peak1
Rhobtb1	Sik2	Tcf23	Acot11
Ucp2	Ptprj	Rgs2	Myh7b
Fam107a	Timp4	Zkscan2	Bcl6b
Vegfb	Agap2	Cldn5	Efhd1
Chrd	Neurl3	Lhfpl2	Sned1
Zfp809	Clmp	Lrg1	4931406P16Rik
Csdc2	Fkbp5	Tmprss4	Nt5c1a
Tcf23	Nfkbie	Pik3r1	Slc4a8
Ddit4	Sstr3	Cntfr	Man2a2
Dclre1b	Cpne4	Rnf144b	Nfkbie
Hlf	Pdpr	Wee1	Tmem98
Wif1	Zfp507	Kctd12b	Phlda1
Loxl2	Prrg3	Sh3gl2	Dusp18
Ccnjl	Lrch3	Adam12	Adgrf5
Tifab	Pltp	Zfp36	Pkd1
Vwa3a	Xylt1	Hrh2	Dpf3
Proser2	Phlda1	Tent5b	Tlr2
Mgl2	Deptor	Aqp8	Fryl
Rgs2	Mansc1	Car4	Arel1
Sox4	Timp3	Edn3	Zfp385b
Per2	4931406P16Rik	Fmo2	Helz2
Slc45a3	Ttll12	Efhd1	Szt2
Myrf	Cdkn1a	Cpne4	Kmt2a
Marcksl1	Srcap	Micall2	Mrgprh
Fmo2	Clmn	Spock2	Vwa3a
Arhgap27	Gsta3	Sult1a1	Chrd
Clmn	Mmp14	Hhipl1	Agap2
Bambi	Slc45a3	Neurl3	Cfap43
Spon2	Ccdc167	Ankrd63	Tmem52
Lgals3bp	Bcl6b	Sox4	Cramp1l
Baiap2	Rbp7	Slc12a3	Myocd
Oasl2	Irx5	Bnc2	Pde4d
Irx1	Nr2c2	Aldh3a1	Xdh
Slc15a3	Kcnn3	Tmem173	Vcl
Cx3cr1	Gpam	Npas2	Cpne4
Noct	4930578C19Rik	Wnk2	Itgb2
Ankrd63	Shisa5	Lrmda	Mgl2
Sstr3	Mir208b	Nfkbie	4930578C19Rik
Ngf	Atxn7	Mettl11b	Tuba1a
Hrh2	Pcdhgb6	Ifitm1	Tead1
Mt1	Chrd	Rasgef1a	Fat4
Adh1	Zfp809	Angptl7	Map3k6
Ccl2	Itga11	Cdhr3	Cdh4
Ppargc1a	Ngf	Rgcc	Zfp462
Meox1	Bhlhe40	Dkk3	Klf12
Ppara	Tent5b	Mycn	Socs7
B3galt2	Zfp106	Prom2	Ccdc85a
Akap5	Rasd1	Atp2b2	Timp4
Fcgr1	Tmem52	Mt1	Tchhl1
Glt8d2	Tap2	Bdkrb2	Aqp8
Tnfaip8l1	Ly6e	Tchhl1	Gpr17
Prom2	Lrg1	Col3a1	Lrch3
Hhipl1	Aqp8	Foxs1	Pcdhgb6
Capg	Fam107a	Arrdc5	Mmp14
Ppl	Zfp462	Ccl2	Ddit4
Pdpr	Hils1	Bex1	Adamts7
Pitx3	Bdkrb2	Mex3a	Zbtb16
Slc12a3	Tmem82	Grip1	Actb
Csf3r	Nr1d1	Syndig1	Bcl2l1
Phyhd1	Prom2	D7Ertd443e	Pdpr
Nfkbie	Lrrn2	Phyhd1	Slc43a3
Zfp36	Ass1	Arsi	Clmn
Lhfpl2	Ddit4	Pzp	Pik3r1
Aqp8	Bambi	Tmem132e	Epb41l5
C4b	Sox4	Hunk	Thsd4
Aldh3a1	Mt1	Csrnp1	Ptprj
Cpne4	Synpo2l	Cilp	Dusp16
Gldc	Ucn	Gadd45b	Adora1
Tnf	Actb	Mcm5	Adamts15
H2-M3	Kcna2	Epop	Gsta3
Lrrc55	Lrrc32	5430419D17Rik	Kcna2
Nos1ap	Rnf144b	Scml4	Bhlhe40
Pik3ap1	Arhgef37	Adora2b	Plekhf1
Cntn2	Plvap	Tmprss13	Gpam
Rin3	Rgs2	Slc15a3	Yeats2
Vgll2	Pitx3	Cela1	Rad54l2
Zfp970	Capg	Inhbb	Fam117b
Hipk2	Slc7a4	Nmrk2	Fkbp5
Atn1	H2-Ab1	Ciart	Tacc2
Tchhl1	Bid	Kcnj15	Hlf
Alox12	Col6a2	Amtn	Sstr3
Col3a1	Phyhd1	Fam205c	Ush1c
Sult1a1	Hes1	Pitx3	Zfp106
Pou2f2	Pm20d2	Tnf	Ccdc167
Arrdc5	Tpbgl	Ninl	Wnt2b
Tmprss4	Tro	Nts	Srcap
Mir208b	Dbndd1	Fam124b	Tap2
Amtn	Tcf23	Gm19410	Hils1
Angptl7	Ncf4	Gpsm2	Fam107a
Ccr1	Rrad	Tmem171	Tcf23
Slamf8	H2-T23	Rasgef1c	Icam1
Nlrp3	Adh1	Sema5b	Lrg1
Relb	Rnf125	Clec4n	D7Ertd443e
Pm20d2	Syt2	Prdm1	Rab32
Mycn	Ppargc1a	Ccl7	Ncf4
Wee1	Cd248	Clec18a	Rinl
Syt2	Lmln	Gldc	Marcksl1
Cd274	Ccl2	Gprin1	Gm9821
Cldn5	Pdzd4	Adamts4	Prrg3
Rrad	Hs3st1	Slc5a1	Myadm
H2-Ab1	F7	Ebf4	Ctgf
2010300C02Rik	Cyp26b1	Prokr1	Dnase1l3
Gpr183	Ccnjl	Nat1	Arhgef37
Pilra	Angptl7	Cd209g	Dclre1b
Rgcc	Hrh2	Adra2b	Ankrd9
Grip1	Sdk2	Nos1	Rnf144b
Ccl7	Adamtsl2	Ddc	Rasd1
Tlr1	Tmem255b	Itih3	Nr2c2
Per1	Arrdc5	Duox1	Zfp809
Lcp2	Dusp4	Bok	Kcnn3
Nr1d1	Rnd1	Plekhg6	Prom2
2610028H24Rik	2210407C18Rik	Pou2f2	Deptor
Tfrc	H2-DMa	Dio2	Dusp5
Dctd	Psmb8	Chrna1	Per2
1700019D03Rik	Edn3	Il18r1	Clcn1
Epop	Aldh1l2	Cdkn1a	Xylt1
Slc39a5	Zfp169	Lcn2	Ttll12
Lcn2	Lman1l	AW551984	Ucn
Sik1	Per2	Pdik1l	Irf8
Ucn	Epop	Lvrn	Angptl8
Aqp4	Sstr4	Frat2	Irs1
Prdm1	Nlrp3	Slc10a6	Clmp
Glipr1	Ankrd63	Wdr17	Fmo2
Btnl2	Dnase1l3	Cda	Fscn1
H2-K1	Gpnmb	Gpnmb	Tmem173
Zfp507	Dusp5	Lrrc75b	Ly6e
Fam205c	Dnhd1	Slc1a2	Stk32b
Nts	Dlx1	Pcdh15	Frzb
Psmb9	Fbln7	Eda2r	Trp53i11
Bend6	Tmem88	Pck1	H2-DMa
Ifi47	Slc12a3	Lrrc10b	Hhipl1
Psmb8	Gpr183	Sytl1	Slc45a3
Fbln7	Fzd2	Depp1	Plekho2
Mstn	Gata3	Col8a2	Klf9
Trim9	Adam1b	Olfm2	Col6a2
Scml4	Ms4a7	Clec2e	H2-K1
5430419D17Rik	Map6	Rnf227	Amtn
Rtn4rl2	Tchhl1	Opn1sw	Adh1
Pnldc1	Lcn2	Cx3cr1	Ppl
Igf2	Sptbn2	Casp3	Wif1
H2-DMb1	H2-K1	Gsdma	Slc15a3
Gbp2	Ropn1l	Fgf5	Meox1
Fcgr4	Ddc	Nalcn	Ccl2
Cd180	Basp1	Tekt2	Tent5b
Cd247	Ica1l	Scd4	Sbk3
Fjx1	Gbp2	Fst	Pla2g2d
Lvrn	Cish	Retnla	Arhgap32
Mycl	Cldn5	Cyp2ab1	Sult1a1
Tfcp2l1	Grip1	Batf3	Tapbp
Gm19410	Ms4a6c	Tfap2e	H2-M3
Ctxn3	Disc1	Klf14	Flvcr2
C6	Cx3cr1	Cilp2	Hes1
Ctsw	Bend6		Itgal
BC035044	Ccl7		Hsph1
Rgs16	Sycp3		Hsp90aa1
Ccl4	Akap5		Rasal2
Gng8	Ackr4		Cd74
Cdca7	Cd247		Crybg1
Erc2	B3galt2		Podn
Gstm6	Nppb		Nr1d1
Cd3g	Casp12		Car4
Gpsm2	Cpsf4l		Bdkrb2
Lst1	Cd209f		Adamtsl2
Ccl12	Tmem132e		Atxn7
Eya2	Erc2		Rgs2
Evi2a	Egr1		Slc7a4
Cda	Fst		Micall2
Arsi	Nts		Shisa5
Ifi44	Trim9		Rac2
Adra2b	Evi2a		Casp12
Spn	Foxs1		Rasgef1a
Gpr132	Prdm9		Ppargc1a
Gm15821	Duox1		Glipr1
Matk	Pou2f2		H2-Ab1
Ica1l	Sytl1		H2-T10
Rnf208	Amtn		Pde7b
Bdkrb2	Nnat		Ddc
Syndig1	Arhgef16		Rgcc
Rhoh	Ppp1r3g		Grip1
Fam222a	Itih4		Fth1
Adgra1	Ccdc88b		Soga1
Nkg7	Chrna1		C3
Cdca7l	Gpr34		Selplg
Stat1	Angptl8		Sstr4
Bex1	Ifi44		Col15a1
Casp3	Acta1		Zfp507
Tal2	Cd74		Basp1
Tro	Gldc		Tmem82
Gm5431	Rxfp1		Ankrd63
Cd209f	Prr22		B2m
Galnt12	Tnf		Mir208b
Prom1	BC035044		Ifit1
Gbp5	Cd209d		Bid
Clca3a1	Bex1		Gdf15
Basp1	Tmprss4		Cntn2
Ankrd55	Spn		Il1b
H2-Q7	Kcnk1		Phyhd1
Cela1	Kiss1r		Angptl7
Ephx3	Spata18		Mt1
Cilp	Syp		Arrdc5
Clec4n	Tll2		Fam205c
Sh3gl3	Gprin1		Edn3
Serpina3g	Pde2a		Lrmda
Creb3l4	Cd274		Fcgr1
A930017K11Rik	Arsi		Foxs1
Slc10a6	Cdhr3		Lpcat2
Gpr3	9330161L09Rik		Lrrc32
Tnfrsf13b	Cfap100		Fcgr4
Apobr	Olfm2		Irgm1
Cxcl1	Btnl2		Yipf2
1700028J19Rik	Ccdc74a		Sdk2
Dnmt3l	Ankrd55		Tmem39b
Batf3	Dlx5		Fbln7
Cd7	Ccr5		Nppb
H2-Q6	Ifit1		Ccl7
Ciita	Ccr1		Lrrcc1
Riiad1	Slc26a1		Rorb
Irgm1	Dact2		Plvap
Gvin1	Pibf1		Tro
Selp	Nppa		Npy4r
Hcn1	C6		Spock2
Cd6	Igf2bp3		Oasl2
Ccl8	Cda		Adamts3
Ighd	Aqp4		Pm20d2
Nipal2	Gsdma		Aplnr
Gpr34	Adgra1		Wee1
Nxpe5	Clca3a1		Pde2a
Catsper4	Tal2		Wt1
Cxcl9	Mmp9		Stat1
Hrh1	B3gnt7		B3galt2
Cebpb	Clec4n		H2-T22
Gpr63	H2-Q7		Lrp4
Rpl13a-ps1	Cd209g		Spsb4
Atp2b3	Prr5l		Itga11
Chrna1	Gdf15		Tsc22d3
Igtp	Casp1		Nlrp3
Rims2	H2-Eb1		Slc12a3
Egr1	Fjx1		Rnf180
	Stap1		Fan1
	Cadps2		Cxcr3
	Gpr179		Spn
	Glipr1		Dbndd1
	Tlr1		Lmln
	Cldn23		Arid5a
	A930017K11Rik		Snrpa
	Ccdc188		Col3a1
	Cd207		Pitx3
	Fez1		Dct
	Ccl8		Stx11
	Hrh1		Lrrc52
	Tceal7		Per3
	Rims2		Mmp9
	Cela1		Nos1ap
	Slamf8		Casp1
	Fgf5		Lss
	Trpm3		Epop
	Cd180		Nmi
	AI854703		Lcp2
	Gpr132		Slc7a5
	Itgb8		5430419D17Rik
	Rgs17		Chst10
	Matk		Rnaseh2c
	Kcna1		Nkg7
	Vmn1r43		Syne3
	Eppk1		Adam1b
	Ckmt1		Aqp4
	Batf3		Tll2
	Triqk		Psmb8
	Gng8		Hid1
	Mstn		Zfp169
	Plscr5		Esrrg
	Zfp429		Tnf
	Klf14		Ass1
	Fam167a		Relb
	Rgs16		Gadd45b
	Cd6		Fut2
	Notum		Tpbgl
	Spon2		Smim5
	Zfp985		Slamf8
	Gpr63		Spon2
	Ifi47		Ifitm1
	Sult6b2		Kcna1
	Zc3h11a		Col5a3
	Teddm2		Syt2
	Pdzk1ip1		Ifi44
	Pask		Panx1
	Lvrn		Npas2
	Six2		Setdb2
	Ly6g5b		Ano5
	Id4		Il2rg
	Ccl4		Atp2b2
	Npas1		Dlgap1
	Egr3		Gpr132
	Bmp10		Nrg1
	Cxcl1		Slc26a1
	Socs3		Apol9a
	Tnfaip6		F7
	Itgae		Lcn2
	Lif		Dnaja1
	Cilp		Ackr4
	Rnf227		Bend6
	Ppfia3		Ccnjl
	Cd209a		Ecm1
	Gm14025		Rnf125
	Pcdhb15		Disc1
	Gbp2b		Igtp
	Iigp1		Map6
	Gal		Rnd1
	Atp2b3		Igha
	Ccdc89		Lck
	Dupd1		Nap1l3
	Slamf6		H2-Q7
	Tfrc		Itgb7
	Gm10639		Nts
	Gbp4		Iigp1
			Hebp2
			Ccl8
			C5ar1
			Pcdhb8
			Acta1
			Fam186a
			Cd7
			Sptbn2
			Batf2
			Rtp4
			Nnat
			Cdhr3
			Lrrc25
			Gng8
			Mstn
			Dkk3
			E330009J07Rik
			Bin2
			Olfm2
			Batf3
			Coro1a
			Tac1
			BC035044
			Psmb9
			Cxcr6
			Chrna1
			Cdkn2a
			Cnksr2
			Syp
			Il2rb
			Laptm5
			Gimap3
			Tmppe
			Acvr2b
			Slc5a1
			Evpl
			Cdkn1a
			Ifi47
			Dusp4
			Slc44a5
			Bmf
			Egr1
			Prom1
			Plaur
			Bex1
			Acta2
			Mamdc4
			Siglece
			Irgm2
			Skap1
			Ccdc188
			H2-Aa
			Lvrn
			Kcnt1
			Fzd2
			Adra2b
			Xcr1
			Ptpn7
			Nat1
			H2-DMb1
			Aldh3a1
			Adam12
			Hrh1
			Slc24a2
			Gpnmb
			Btnl2
			Col1a1
			Mycn
			Gm15446
			Rtl10
			H2-Q4
			Adgra1
			Cd274
			Grap2
			Cd248
			Cd3g
			Ropn1l
			Ubash3a
			Cdh22
			Pirt
			Ptpn22
			Itgax
			Dlx5
			Prr22
			C6
			Il18
			Cd209f
			Crmp1
			Tmprss4
			Tmem253
			H2-Q6
			Per1
			Atad2
			Arntl
			Stk32c
			Prdm9
			Sox9
			Gbp2
			Ccdc183
			Tdrd9
			H2-Ob
			Nos1
			Erc2
			Cd52
			Clec18a
			Slc5a3
			Dctd
			Riiad1
			Cnnm1
			Aurka
			Srms
			Ctxn3
			Sfrp2
			Cela1
			Msl3l2
			Psd4
			H2-Eb1
			Tmem132e
			Itgad
			Myc
			Fam111a
			Gm10800
			Cd8a
			Plac8
			Mcub
			Klf14
			Tbx21
			Ica1l
			Eppk1
			Vmn1r42
			Krt18
			H2-DMb2
			Cd300c2
			Cda
			Tmem171
			Notum
			Xylb
			Ngfr
			H2-Q1
			Rufy4
			Fam241a
			Itgb8
			Cd207
			Gna15
			Mst1
			Atp1a3
			Hcst
			Cadps2
			Ranbp17
			Emb
			Adora2b
			Hist2h4
			Gata3
			Arsi
			Cxcl9
			Clec4n
			Zbp1
			Gbp2b
			C130026I21Rik
			Pak7
			Cd209b
			Tgtp2
			Card14
			Mfsd4b5
			F830016B08Rik
			Ciita
			Foxf2
			Gm8909
			Gal
			Bmp10
			Nipal2
			Itk
			Ifit3
			Rims2
			Cxcl10
			Ltb
			Rad51c
			Trim9
			Vgll3
			Hepacam2
			Apol9b
			Itgae
			Gpr173
			Cilp
			Gm10309
			Serpina3g
			Cd96
			Il18r1
			Aif1
			Gm12185
			Egr2
			Il12rb1
			Plekhh1
			St8sia1
			Clec2e
			Sytl1
			Gldc
			Mmp25
			Cldn23
			Pou2f2
			Kcnk1
			Gm10639
			Dupd1
			Prap1
			Jchain
			Hspa1b
			Cass4
			Zfp808
			Irs3
			Slc24a4
			Rgs16
			Cd3e
			Asic3
			Fhad1
			Zc3h11a
			Gm9922
			Trnp1
			Dusp2
			Sfrp5
			Greb1
			Cdca7l
			Fgf5
			Herc6
			Gm4841
			Gpr176
			Cdkn2b
			Dlx1
			Slc1a2
			Mycl
			Serpina1a
			Ckmt1
			Rnf227
			9330161L09Rik
			Cyp8b1
			Pilra
			Apobr
			Cebpd
			Kif24
			Eps8l1
			Gm4951
			Il21r
			Gcsam
			Tal2
			Gprin1
			Gsdma
			Cx3cr1
			Itih4
			Triqk
			Trbc2
			Cldn1
			Glrb
			Chd5
			B3gnt7
			Cyp2ab1
			Tap1
			Igkv1-110
			Egr3
			Asphd1
			Zfp971
			Ly9
			Wdr17
			Rnase6
			Slc13a4
			Grin2c
			Ccl22
			Col9a2
			Akain1
			Zcwpw1
			Cxcl2
			Fam71e1
			Angptl1
			Rprm
			Spata18
			Stard6
			Plk4
			Gbp8
			Tmem130
			Gpr1
			Matn4
			Rxfp1
			Ebi3
			Marcks
			Sdf2l1
			Tnfrsf18
			Zfp729b
			Klf5
			Tekt2
			Ly6g5b
			Trbc1
			Timp1
			Il20rb
			Celf5
			Fbxl13
			Batf
			Fst
			Icos
			Trf
			Vmn1r43
			Cyp2s1
			Plscr5
			Abhd15
			Cd2
			Serpina3f
			Stap1
			Foxd2
			Ephx3
			Cfap52
			Scin
			Depp1
			Cfap100
			Zap70
			Zfp551
			Nphp4
			2610028H24Rik
			H2-Q10
			Cenpu
			Fam166b
			Lif
			Gm6793
			Klrd1
			Ppp1r3f
			Agrp
			Muc1
			Gm5431
			Comp
			Hspa1a
			Drd1
			Gbp3
			Cyp26b1
			Otud1

## Sheet: S5
Supplementary Table S5. Over-represented biological processes from Gene Ontology database in FVB vs. FVB analysis
60 over-represented biological processes in 8- vs. 4-month-old FVB mice							62 over-represented biological processes in 10- vs. 4-month-old FVB mice							2 over-represented biological processes in 12- vs. 4-month-old FVB mice							111 over-represented biological processes in 14- vs. 4-month-old FVB mice
GO_id	GO_name	significant DEGs	annotated genes	fisher_p_value	fisher_adj_p_value		GO_id	GO_name	significant DEGs	annotated genes	fisher_p_value	fisher_adj_p_value		GO_id	GO_name	significant DEGs	annotated genes	fisher_p_value	fisher_adj_p_value		GO_id	GO_name	significant DEGs	annotated genes	fisher_p_value	fisher_adj_p_value
GO:0001530	lipopolysaccharide binding	4	20	0.000770573	0.0353446		GO:0000977	RNA polymerase II regulatory region sequence-specific DNA binding	16	205	0.000146929	0.0136027		GO:0005576	extracellular region	37	852	6.23329e-09	1.17622e-05		GO:0000188	inactivation of MAPK activity	5	16	0.000929849	0.0432828
GO:0001666	response to hypoxia	14	169	1.69771e-05	0.00217218		GO:0000981	RNA polymerase II transcription factor activity, sequence-specific DNA binding	16	155	4.67913e-06	0.00103301		GO:0005615	extracellular space	30	781	2.6678e-06	0.00251707		GO:0000977	RNA polymerase II regulatory region sequence-specific DNA binding	22	205	0.000792222	0.0380354
GO:0001916	positive regulation of T cell mediated cytotoxicity	4	22	0.00112472	0.04557		GO:0001774	microglial cell activation	4	16	0.000742988	0.0387704									GO:0000981	RNA polymerase II transcription factor activity, sequence-specific DNA binding	22	155	1.25202e-05	0.00142368
GO:0002020	protease binding	8	95	0.000995458	0.0432135		GO:0002376	immune system process	25	333	4.24129e-06	0.00101438									GO:0001077	transcriptional activator activity, RNA polymerase II proximal promoter sequence-specific DNA binding	24	228	0.000617898	0.0325602
GO:0002376	immune system process	27	333	3.15013e-09	1.91449e-06		GO:0002489	antigen processing and presentation of endogenous peptide antigen via MHC class Ib via ER pathway, TAP-dependent	2	2	0.000730989	0.0387704									GO:0001772	immunological synapse	9	33	2.8417e-05	0.0027233
GO:0002476	antigen processing and presentation of endogenous peptide antigen via MHC class Ib	4	14	0.000176257	0.0126024		GO:0002504	antigen processing and presentation of peptide or polysaccharide antigen via MHC class II	3	8	0.000996039	0.0468628									GO:0001774	microglial cell activation	5	16	0.000929849	0.0432828
GO:0002548	monocyte chemotaxis	5	21	6.7863e-05	0.00613679		GO:0002548	monocyte chemotaxis	5	21	0.000201387	0.01521									GO:0001916	positive regulation of T cell mediated cytotoxicity	12	22	1.14592e-10	4.95152e-08
GO:0004930	G-protein coupled receptor activity	16	192	3.9329e-06	0.00068292		GO:0004930	G-protein coupled receptor activity	21	192	5.63154e-08	3.57162e-05									GO:0002020	protease binding	16	95	2.25256e-05	0.00226356
GO:0004969	histamine receptor activity	2	2	0.000460016	0.0228224		GO:0004969	histamine receptor activity	2	2	0.000730989	0.0387704									GO:0002237	response to molecule of bacterial origin	5	12	0.000199989	0.0127081
GO:0005044	scavenger receptor activity	6	35	8.97437e-05	0.007523		GO:0004994	somatostatin receptor activity	2	2	0.000730989	0.0387704									GO:0002250	adaptive immune response	15	86	2.6345e-05	0.0025872
GO:0005125	cytokine activity	9	96	0.000218038	0.0144526		GO:0005102	signaling receptor binding	19	276	0.000190227	0.01521									GO:0002376	immune system process	50	333	4.97798e-12	3.58497e-09
GO:0005576	extracellular region	40	852	2.45156e-06	0.000496646		GO:0005125	cytokine activity	12	96	1.04708e-05	0.00214651									GO:0002474	antigen processing and presentation of peptide antigen via MHC class I	5	10	6.93271e-05	0.00533689
GO:0005615	extracellular space	39	781	7.32873e-07	0.000178161		GO:0005179	hormone activity	7	39	7.33497e-05	0.00842054									GO:0002476	antigen processing and presentation of endogenous peptide antigen via MHC class Ib	10	14	9.33886e-11	4.69183e-08
GO:0005886	plasma membrane	85	2778	0.000238483	0.014722		GO:0005184	neuropeptide hormone activity	3	5	0.000189015	0.01521									GO:0002481	antigen processing and presentation of exogenous protein antigen via MHC class Ib, TAP-dependent	3	3	0.000132296	0.00866137
GO:0006898	receptor-mediated endocytosis	10	86	1.50701e-05	0.0020353		GO:0005537	mannose binding	5	21	0.000201387	0.01521									GO:0002504	antigen processing and presentation of peptide or polysaccharide antigen via MHC class II	7	8	6.69082e-09	1.9274e-06
GO:0006935	chemotaxis	9	84	7.74846e-05	0.00672732		GO:0005576	extracellular region	58	852	5.77155e-11	1.65643e-07									GO:0003823	antigen binding	7	17	1.08416e-05	0.00130129
GO:0006952	defense response	8	43	3.11401e-06	0.00058232		GO:0005615	extracellular space	47	781	2.06717e-07	6.59196e-05									GO:0004896	cytokine receptor activity	7	32	0.000960219	0.0439195
GO:0006954	inflammatory response	21	217	8.8038e-09	4.28041e-06		GO:0006935	chemotaxis	10	84	8.70445e-05	0.0092525									GO:0004930	G-protein coupled receptor activity	29	192	1.40598e-07	2.76147e-05
GO:0006955	immune response	21	155	1.63929e-11	3.98511e-08		GO:0006952	defense response	7	43	0.000140021	0.0133954									GO:0005102	signaling receptor binding	36	276	2.04862e-07	3.68838e-05
GO:0006956	complement activation	3	8	0.000507384	0.0241853		GO:0006954	inflammatory response	18	217	2.56374e-05	0.00432819									GO:0005125	cytokine activity	18	96	1.42729e-06	0.000205911
GO:0007165	signal transduction	31	664	4.05513e-05	0.00410751		GO:0006955	immune response	22	155	1.89102e-10	2.71362e-07									GO:0005184	neuropeptide hormone activity	3	5	0.00122416	0.0489779
GO:0007186	G-protein coupled receptor signaling pathway	24	302	3.61289e-08	1.25471e-05		GO:0007155	cell adhesion	23	398	0.000536521	0.0366623									GO:0005576	extracellular region	98	852	1.18382e-14	1.7051e-11
GO:0008009	chemokine activity	7	27	1.20831e-06	0.000267036		GO:0007165	signal transduction	35	664	0.000126795	0.0125483									GO:0005615	extracellular space	80	781	1.31226e-09	4.05019e-07
GO:0009617	response to bacterium	11	123	6.81585e-05	0.00613679		GO:0007186	G-protein coupled receptor signaling pathway	30	302	7.86051e-10	7.51989e-07									GO:0005797	Golgi medial cisterna	8	22	7.45471e-06	0.000920337
GO:0009897	external side of plasma membrane	23	222	4.38021e-10	5.32415e-07		GO:0007218	neuropeptide signaling pathway	6	26	5.50002e-05	0.00789253									GO:0005886	plasma membrane	185	2778	3.09173e-05	0.002787
GO:0010469	regulation of signaling receptor activity	14	214	0.00021997	0.0144526		GO:0007623	circadian rhythm	8	76	0.00101365	0.0469224									GO:0005911	cell-cell junction	22	160	2.08327e-05	0.00214328
GO:0019770	IgG receptor activity	2	2	0.000460016	0.0228224		GO:0008009	chemokine activity	6	27	6.91138e-05	0.00826485									GO:0006910	phagocytosis, recognition	5	14	0.000464109	0.025385
GO:0019882	antigen processing and presentation	5	27	0.000242237	0.014722		GO:0009617	response to bacterium	11	123	0.000506544	0.0354581									GO:0006935	chemotaxis	15	84	1.9694e-05	0.00207555
GO:0019904	protein domain specific binding	16	292	0.000588325	0.0275042		GO:0009897	external side of plasma membrane	18	222	3.47342e-05	0.00524669									GO:0006952	defense response	17	43	1.07702e-11	6.64827e-09
GO:0030593	neutrophil chemotaxis	8	45	4.45953e-06	0.000722741		GO:0009986	cell surface	25	463	0.000837524	0.0429231									GO:0006954	inflammatory response	31	217	1.90054e-07	3.57054e-05
GO:0030595	leukocyte chemotaxis	5	19	4.01716e-05	0.00410751		GO:0010469	regulation of signaling receptor activity	22	214	8.28254e-08	3.96182e-05									GO:0006955	immune response	45	155	2.28128e-22	9.85742e-19
GO:0031727	CCR2 chemokine receptor binding	3	5	9.50684e-05	0.00770371		GO:0010628	positive regulation of gene expression	22	347	0.000198379	0.01521									GO:0006956	complement activation	4	8	0.00039888	0.0223839
GO:0032922	circadian regulation of gene expression	6	45	0.000376144	0.0212653		GO:0016493	C-C chemokine receptor activity	4	13	0.00031131	0.0223365									GO:0007155	cell adhesion	41	398	1.437e-05	0.0015792
GO:0035354	Toll-like receptor 1-Toll-like receptor 2 protein complex	2	2	0.000460016	0.0228224		GO:0019882	antigen processing and presentation	6	27	6.91138e-05	0.00826485									GO:0007160	cell-matrix adhesion	12	66	0.000110068	0.00754928
GO:0035458	cellular response to interferon-beta	7	35	7.89574e-06	0.00119966		GO:0019956	chemokine binding	4	16	0.000742988	0.0387704									GO:0007165	signal transduction	55	664	0.000253745	0.0156633
GO:0042102	positive regulation of T cell proliferation	6	45	0.000376144	0.0212653		GO:0019957	C-C chemokine binding	4	15	0.000569325	0.0371355									GO:0007186	G-protein coupled receptor signaling pathway	41	302	9.11809e-09	2.46245e-06
GO:0042130	negative regulation of T cell proliferation	5	35	0.000846514	0.0381088		GO:0030593	neutrophil chemotaxis	8	45	2.4011e-05	0.00430698									GO:0007218	neuropeptide signaling pathway	9	26	3.17673e-06	0.000428958
GO:0042495	detection of triacyl bacterial lipopeptide	2	2	0.000460016	0.0228224		GO:0032736	positive regulation of interleukin-13 production	3	8	0.000996039	0.0468628									GO:0007623	circadian rhythm	12	76	0.000435073	0.0241019
GO:0042497	triacyl lipopeptide binding	2	2	0.000460016	0.0228224		GO:0032753	positive regulation of interleukin-4 production	4	15	0.000569325	0.0371355									GO:0008009	chemokine activity	8	27	4.12285e-05	0.00342593
GO:0042605	peptide antigen binding	5	21	6.7863e-05	0.00613679		GO:0035910	ascending aorta morphogenesis	3	4	7.71584e-05	0.0085171									GO:0008285	negative regulation of cell proliferation	32	310	0.000119192	0.00804732
GO:0042742	defense response to bacterium	8	58	3.11337e-05	0.00344027		GO:0038170	somatostatin signaling pathway	2	2	0.000730989	0.0387704									GO:0008305	integrin complex	8	28	5.51581e-05	0.00449695
GO:0043524	negative regulation of neuron apoptotic process	10	123	0.000317876	0.0188477		GO:0042102	positive regulation of T cell proliferation	8	45	2.4011e-05	0.00430698									GO:0009408	response to heat	11	46	1.46188e-05	0.0015792
GO:0045087	innate immune response	16	252	0.000112265	0.00880375		GO:0042605	peptide antigen binding	5	21	0.000201387	0.01521									GO:0009615	response to virus	12	71	0.000226661	0.0141942
GO:0045776	negative regulation of blood pressure	5	24	0.00013445	0.010214		GO:0042613	MHC class II protein complex	4	9	5.9797e-05	0.00817226									GO:0009617	response to bacterium	23	123	5.32006e-08	1.35223e-05
GO:0046888	negative regulation of hormone secretion	3	10	0.00105303	0.0433885		GO:0043551	regulation of phosphatidylinositol 3-kinase activity	4	17	0.000950996	0.0468628									GO:0009897	external side of plasma membrane	45	222	9.50557e-16	2.05368e-12
GO:0046977	TAP binding	3	8	0.000507384	0.0241853		GO:0046887	positive regulation of hormone secretion	3	7	0.000635254	0.0387704									GO:0009986	cell surface	58	463	1.77997e-10	6.40939e-08
GO:0048020	CCR chemokine receptor binding	5	15	1.11343e-05	0.00159221		GO:0046888	negative regulation of hormone secretion	4	10	9.7535e-05	0.00999734									GO:0010332	response to gamma radiation	7	31	0.000784233	0.0380354
GO:0048245	eosinophil chemotaxis	6	16	6.24451e-07	0.000168671		GO:0048020	CCR chemokine receptor binding	5	15	3.39834e-05	0.00524669									GO:0010469	regulation of signaling receptor activity	29	214	1.4296e-06	0.000205911
GO:0048247	lymphocyte chemotaxis	5	17	2.21465e-05	0.0026919		GO:0048245	eosinophil chemotaxis	6	16	2.40674e-06	0.000627939									GO:0010628	positive regulation of gene expression	40	347	1.16963e-06	0.000187184
GO:0048511	rhythmic process	9	106	0.000458232	0.0228224		GO:0048247	lymphocyte chemotaxis	5	17	6.69621e-05	0.00826485									GO:0016020	membrane	323	5161	1.42758e-06	0.000205911
GO:0050901	leukocyte tethering or rolling	4	15	0.000236301	0.014722		GO:0048468	cell development	6	40	0.00066615	0.0387704									GO:0016021	integral component of membrane	239	3483	7.29182e-08	1.65831e-05
GO:0051384	response to glucocorticoid	8	58	3.11337e-05	0.00344027		GO:0048632	negative regulation of skeletal muscle tissue growth	2	2	0.000730989	0.0387704									GO:0017017	MAP kinase tyrosine/serine/threonine phosphatase activity	5	11	0.000121765	0.00809454
GO:0060326	cell chemotaxis	7	54	0.000146711	0.0108077		GO:0048771	tissue remodeling	3	8	0.000996039	0.0468628									GO:0019882	antigen processing and presentation	13	27	1.47175e-10	5.78131e-08
GO:0070098	chemokine-mediated signaling pathway	9	41	1.65429e-07	5.02696e-05		GO:0050880	regulation of blood vessel size	4	12	0.000220209	0.0162051									GO:0019885	antigen processing and presentation of endogenous peptide antigen via MHC class I	4	5	3.22495e-05	0.002787
GO:0071222	cellular response to lipopolysaccharide	16	128	1.47279e-08	5.96724e-06		GO:0051384	response to glucocorticoid	8	58	0.000157169	0.0140961									GO:0019886	antigen processing and presentation of exogenous peptide antigen via MHC class II	4	8	0.00039888	0.0223839
GO:0071346	cellular response to interferon-gamma	14	83	2.29637e-09	1.86083e-06		GO:0051795	positive regulation of timing of catagen	2	2	0.000730989	0.0387704									GO:0023026	MHC class II protein complex binding	4	5	3.22495e-05	0.002787
GO:0071347	cellular response to interleukin-1	7	57	0.000207318	0.0143997		GO:0060326	cell chemotaxis	11	54	1.66464e-07	5.97191e-05									GO:0030101	natural killer cell activation	4	10	0.00110218	0.0466912
GO:0071356	cellular response to tumor necrosis factor	8	94	0.000928583	0.0410434		GO:0070098	chemokine-mediated signaling pathway	10	41	9.94362e-08	4.07688e-05									GO:0030593	neutrophil chemotaxis	12	45	1.72132e-06	0.00023993
GO:0099523	presynaptic cytosol	3	10	0.00105303	0.0433885		GO:0071222	cellular response to lipopolysaccharide	17	128	6.22234e-08	3.57162e-05									GO:0030670	phagocytic vesicle membrane	8	35	0.000304222	0.0182575
GO:1900272	negative regulation of long-term synaptic potentiation	3	10	0.00105303	0.0433885		GO:0071346	cellular response to interferon-gamma	12	83	2.22685e-06	0.000627939									GO:0030881	beta-2-microglobulin binding	6	11	6.40194e-06	0.000813611
							GO:0071356	cellular response to tumor necrosis factor	9	94	0.000994064	0.0468628									GO:0031668	cellular response to extracellular stimulus	6	22	0.000637704	0.0328038
							GO:0110091	negative regulation of hippocampal neuron apoptotic process	2	2	0.000730989	0.0387704									GO:0032729	positive regulation of interferon-gamma production	9	36	6.04473e-05	0.0048369
																					GO:0032753	positive regulation of interleukin-4 production	5	15	0.000667092	0.0335175
																					GO:0032922	circadian regulation of gene expression	9	45	0.00037702	0.0217214
																					GO:0034097	response to cytokine	13	62	1.16242e-05	0.00135752
																					GO:0034116	positive regulation of heterotypic cell-cell adhesion	4	10	0.00110218	0.0466912
																					GO:0035458	cellular response to interferon-beta	17	35	1.70529e-13	1.47371e-10
																					GO:0042102	positive regulation of T cell proliferation	10	45	7.0401e-05	0.00533689
																					GO:0042130	negative regulation of T cell proliferation	8	35	0.000304222	0.0182575
																					GO:0042326	negative regulation of phosphorylation	5	17	0.00126242	0.0491435
																					GO:0042605	peptide antigen binding	14	21	5.95896e-14	6.43717e-11
																					GO:0042608	T cell receptor binding	8	14	1.00875e-07	2.17941e-05
																					GO:0042612	MHC class I protein complex	7	11	2.4102e-07	4.16579e-05
																					GO:0042613	MHC class II protein complex	8	9	3.80175e-10	1.26364e-07
																					GO:0042742	defense response to bacterium	12	58	2.89914e-05	0.0027233
																					GO:0042824	MHC class I peptide loading complex	3	5	0.00122416	0.0489779
																					GO:0042832	defense response to protozoan	7	22	7.59777e-05	0.00558791
																					GO:0043395	heparan sulfate proteoglycan binding	4	10	0.00110218	0.0466912
																					GO:0045059	positive thymic T cell selection	4	9	0.000689036	0.0338332
																					GO:0045087	innate immune response	29	252	3.54811e-05	0.00300616
																					GO:0045429	positive regulation of nitric oxide biosynthetic process	9	37	7.62987e-05	0.00558791
																					GO:0045607	regulation of inner ear auditory receptor cell differentiation	3	5	0.00122416	0.0489779
																					GO:0045766	positive regulation of angiogenesis	17	118	9.86146e-05	0.00698547
																					GO:0045776	negative regulation of blood pressure	6	24	0.00105422	0.0464825
																					GO:0045893	positive regulation of transcription, DNA-templated	43	513	0.000931568	0.0432828
																					GO:0045944	positive regulation of transcription by RNA polymerase II	75	878	6.37653e-06	0.000813611
																					GO:0046888	negative regulation of hormone secretion	5	10	6.93271e-05	0.00533689
																					GO:0046977	TAP binding	6	8	4.43048e-07	7.36312e-05
																					GO:0046982	protein heterodimerization activity	39	440	0.000554357	0.0295725
																					GO:0048020	CCR chemokine receptor binding	5	15	0.000667092	0.0335175
																					GO:0048245	eosinophil chemotaxis	6	16	8.9026e-05	0.00641135
																					GO:0048247	lymphocyte chemotaxis	5	17	0.00126242	0.0491435
																					GO:0048511	rhythmic process	14	106	0.000965599	0.0439195
																					GO:0050715	positive regulation of cytokine secretion	6	24	0.00105422	0.0464825
																					GO:0050870	positive regulation of T cell activation	5	17	0.00126242	0.0491435
																					GO:0050900	leukocyte migration	6	20	0.000361554	0.0211118
																					GO:0051045	negative regulation of membrane protein ectodomain proteolysis	3	5	0.00122416	0.0489779
																					GO:0051281	positive regulation of release of sequestered calcium ion into cytosol	6	24	0.00105422	0.0464825
																					GO:0051384	response to glucocorticoid	11	58	0.000142727	0.00920485
																					GO:0051607	defense response to virus	18	130	0.000105056	0.00732175
																					GO:0060326	cell chemotaxis	10	54	0.000348746	0.0206429
																					GO:0060333	interferon-gamma-mediated signaling pathway	3	5	0.00122416	0.0489779
																					GO:0060452	positive regulation of cardiac muscle contraction	4	10	0.00110218	0.0466912
																					GO:0070098	chemokine-mediated signaling pathway	13	41	6.65197e-08	1.59684e-05
																					GO:0070971	endoplasmic reticulum exit site	6	22	0.000637704	0.0328038
																					GO:0071222	cellular response to lipopolysaccharide	23	128	1.14465e-07	2.35526e-05
																					GO:0071346	cellular response to interferon-gamma	22	83	9.77239e-11	4.69183e-08
																					GO:0071347	cellular response to interleukin-1	10	57	0.000548243	0.0295725
																					GO:0097371	MDM2/MDM4 family protein binding	4	9	0.000689036	0.0338332
																					GO:1904680	peptide transmembrane transporter activity	3	5	0.00122416	0.0489779
																					GO:2000556	positive regulation of T-helper 1 cell cytokine production	4	5	3.22495e-05	0.002787

## Sheet: S6
Supplementary Table S6. 454 'genes of aged heart' and 56 'processes of aged heart'
454 DEGs that occured only in 14- vs. 4-month-old FVB mice			56 over-represented biological processes that occured only in 14- vs. 4-month-old FVB mice
gene_id	gene_name		GO_id	GO_name	significant DEGs	annotated genes	fisher_p_value	fisher_adj_p_value
ENSMUSG00000000120	Ngfr		GO:0000188	inactivation of MAPK activity	5	16	0.000929849	0.0432828
ENSMUSG00000000290	Itgb2		GO:0001077	transcriptional activator activity, RNA polymerase II proximal promoter sequence-specific DNA binding	24	228	0.000617898	0.0325602
ENSMUSG00000000409	Lck		GO:0001772	immunological synapse	9	33	2.8417e-05	0.0027233
ENSMUSG00000000567	Sox9		GO:0002237	response to molecule of bacterial origin	5	12	0.000199989	0.0127081
ENSMUSG00000000682	Cd52		GO:0002250	adaptive immune response	15	86	2.6345e-05	0.0025872
ENSMUSG00000000686	Abhd15		GO:0002474	antigen processing and presentation of peptide antigen via MHC class I	5	10	6.93271e-05	0.00533689
ENSMUSG00000000791	Il12rb1		GO:0002481	antigen processing and presentation of exogenous protein antigen via MHC class Ib, TAP-dependent	3	3	0.000132296	0.00866137
ENSMUSG00000001131	Timp1		GO:0003823	antigen binding	7	17	1.08416e-05	0.00130129
ENSMUSG00000001281	Itgb7		GO:0004896	cytokine receptor activity	7	32	0.000960219	0.0439195
ENSMUSG00000001444	Tbx21		GO:0005797	Golgi medial cisterna	8	22	7.45471e-06	0.000920337
ENSMUSG00000001506	Col1a1		GO:0005911	cell-cell junction	22	160	2.08327e-05	0.00214328
ENSMUSG00000002565	Scin		GO:0006910	phagocytosis, recognition	5	14	0.000464109	0.025385
ENSMUSG00000003206	Ebi3		GO:0007160	cell-matrix adhesion	12	66	0.000110068	0.00754928
ENSMUSG00000004707	Ly9		GO:0008285	negative regulation of cell proliferation	32	310	0.000119192	0.00804732
ENSMUSG00000005045	Chd5		GO:0008305	integrin complex	8	28	5.51581e-05	0.00449695
ENSMUSG00000005148	Klf5		GO:0009408	response to heat	11	46	1.46188e-05	0.0015792
ENSMUSG00000005580	Adcy9		GO:0009615	response to virus	12	71	0.000226661	0.0141942
ENSMUSG00000005705	Agrp		GO:0010332	response to gamma radiation	7	31	0.000784233	0.0380354
ENSMUSG00000006154	Eps8l1		GO:0016020	membrane	323	5161	1.42758e-06	0.000205911
ENSMUSG00000006281	Tep1		GO:0016021	integral component of membrane	239	3483	7.29182e-08	1.65831e-05
ENSMUSG00000007646	Rad51c		GO:0017017	MAP kinase tyrosine/serine/threonine phosphatase activity	5	11	0.000121765	0.00809454
ENSMUSG00000008730	Hipk1		GO:0019885	antigen processing and presentation of endogenous peptide antigen via MHC class I	4	5	3.22495e-05	0.002787
ENSMUSG00000009569	Mkl2		GO:0019886	antigen processing and presentation of exogenous peptide antigen via MHC class II	4	8	0.00039888	0.0223839
ENSMUSG00000013483	Card14		GO:0023026	MHC class II protein complex binding	4	5	3.22495e-05	0.002787
ENSMUSG00000015981	Stk32c		GO:0030101	natural killer cell activation	4	10	0.00110218	0.0466912
ENSMUSG00000016458	Wt1		GO:0030670	phagocytic vesicle membrane	8	35	0.000304222	0.0182575
ENSMUSG00000016995	Matn4		GO:0030881	beta-2-microglobulin binding	6	11	6.40194e-06	0.000813611
ENSMUSG00000018160	Med1		GO:0031668	cellular response to extracellular stimulus	6	22	0.000637704	0.0328038
ENSMUSG00000018822	Sfrp5		GO:0032729	positive regulation of interferon-gamma production	9	36	6.04473e-05	0.0048369
ENSMUSG00000019832	Rab32		GO:0034097	response to cytokine	13	62	1.16242e-05	0.00135752
ENSMUSG00000019853	Hebp2		GO:0034116	positive regulation of heterotypic cell-cell adhesion	4	10	0.00110218	0.0466912
ENSMUSG00000019866	Crybg1		GO:0042326	negative regulation of phosphorylation	5	17	0.00126242	0.0491435
ENSMUSG00000019990	Pde7b		GO:0042608	T cell receptor binding	8	14	1.00875e-07	2.17941e-05
ENSMUSG00000019997	Ctgf		GO:0042612	MHC class I protein complex	7	11	2.4102e-07	4.16579e-05
ENSMUSG00000020395	Itk		GO:0042824	MHC class I peptide loading complex	3	5	0.00122416	0.0489779
ENSMUSG00000020542	Myocd		GO:0042832	defense response to protozoan	7	22	7.59777e-05	0.00558791
ENSMUSG00000020734	Grin2c		GO:0043395	heparan sulfate proteoglycan binding	4	10	0.00110218	0.0466912
ENSMUSG00000020904	Cfap52		GO:0045059	positive thymic T cell selection	4	9	0.000689036	0.0338332
ENSMUSG00000021221	Dpf3		GO:0045429	positive regulation of nitric oxide biosynthetic process	9	37	7.62987e-05	0.00558791
ENSMUSG00000021270	Hsp90aa1		GO:0045607	regulation of inner ear auditory receptor cell differentiation	3	5	0.00122416	0.0489779
ENSMUSG00000021478	Drd1		GO:0045766	positive regulation of angiogenesis	17	118	9.86146e-05	0.00698547
ENSMUSG00000021699	Pde4d		GO:0045893	positive regulation of transcription, DNA-templated	43	513	0.000931568	0.0432828
ENSMUSG00000021720	Rnf180		GO:0045944	positive regulation of transcription by RNA polymerase II	75	878	6.37653e-06	0.000813611
ENSMUSG00000021728	Emb		GO:0046982	protein heterodimerization activity	39	440	0.000554357	0.0295725
ENSMUSG00000021880	Rnase6		GO:0050715	positive regulation of cytokine secretion	6	24	0.00105422	0.0464825
ENSMUSG00000021998	Lcp1		GO:0050870	positive regulation of T cell activation	5	17	0.00126242	0.0491435
ENSMUSG00000022197	Pdzd2		GO:0050900	leukocyte migration	6	20	0.000361554	0.0211118
ENSMUSG00000022346	Myc		GO:0051045	negative regulation of membrane protein ectodomain proteolysis	3	5	0.00122416	0.0489779
ENSMUSG00000022360	Atad2		GO:0051281	positive regulation of release of sequestered calcium ion into cytosol	6	24	0.00105422	0.0464825
ENSMUSG00000022512	Cldn1		GO:0051607	defense response to virus	18	130	0.000105056	0.00732175
ENSMUSG00000022657	Cd96		GO:0060333	interferon-gamma-mediated signaling pathway	3	5	0.00122416	0.0489779
ENSMUSG00000022659	Gcsam		GO:0060452	positive regulation of cardiac muscle contraction	4	10	0.00110218	0.0466912
ENSMUSG00000022769	Sdf2l1		GO:0070971	endoplasmic reticulum exit site	6	22	0.000637704	0.0328038
ENSMUSG00000022799	Arhgap31		GO:0097371	MDM2/MDM4 family protein binding	4	9	0.000689036	0.0338332
ENSMUSG00000022994	Adcy6		GO:1904680	peptide transmembrane transporter activity	3	5	0.00122416	0.0489779
ENSMUSG00000023043	Krt18		GO:2000556	positive regulation of T-helper 1 cell cytokine production	4	5	3.22495e-05	0.002787
ENSMUSG00000023903	Mmp25
ENSMUSG00000023977	Ubr2
ENSMUSG00000024127	Prepl
ENSMUSG00000024164	C3
ENSMUSG00000024308	Tapbp
ENSMUSG00000024397	Aif1
ENSMUSG00000024399	Ltb
ENSMUSG00000024661	Fth1
ENSMUSG00000024691	Fam111a
ENSMUSG00000024925	Rnaseh2c
ENSMUSG00000025189	Cnnm1
ENSMUSG00000025467	Prap1
ENSMUSG00000025658	Cnksr2
ENSMUSG00000025758	Plk4
ENSMUSG00000026009	Icos
ENSMUSG00000026080	Chst10
ENSMUSG00000026117	Zap70
ENSMUSG00000026610	Esrrg
ENSMUSG00000026812	Tsc1
ENSMUSG00000026940	Ccdc183
ENSMUSG00000026941	Mamdc4
ENSMUSG00000026946	Nmi
ENSMUSG00000026979	Psd4
ENSMUSG00000027016	Zfp385b
ENSMUSG00000027253	Lrp4
ENSMUSG00000027368	Dusp2
ENSMUSG00000027398	Il1b
ENSMUSG00000027496	Aurka
ENSMUSG00000027514	Zbp1
ENSMUSG00000027550	Lrrcc1
ENSMUSG00000027579	Srms
ENSMUSG00000027580	Helz2
ENSMUSG00000027840	Wnt2b
ENSMUSG00000027843	Ptpn22
ENSMUSG00000027863	Cd2
ENSMUSG00000027994	Mcub
ENSMUSG00000027996	Sfrp2
ENSMUSG00000028020	Glrb
ENSMUSG00000028108	Ecm1
ENSMUSG00000028268	Gbp3
ENSMUSG00000028339	Col15a1
ENSMUSG00000028360	Slc44a5
ENSMUSG00000028410	Dnaja1
ENSMUSG00000028438	Kif24
ENSMUSG00000028581	Laptm5
ENSMUSG00000028626	Col9a2
ENSMUSG00000029121	Crmp1
ENSMUSG00000029123	Stk32b
ENSMUSG00000029322	Plac8
ENSMUSG00000029581	Fscn1
ENSMUSG00000029657	Hsph1
ENSMUSG00000029798	Herc6
ENSMUSG00000029843	Slc13a4
ENSMUSG00000029862	Clcn1
ENSMUSG00000030165	Klrd1
ENSMUSG00000030203	Dusp16
ENSMUSG00000030283	St8sia1
ENSMUSG00000030474	Siglece
ENSMUSG00000030707	Coro1a
ENSMUSG00000030745	Il21r
ENSMUSG00000030789	Itgax
ENSMUSG00000030830	Itgal
ENSMUSG00000030838	Ush1c
ENSMUSG00000031304	Il2rg
ENSMUSG00000031506	Ptpn7
ENSMUSG00000031629	Cenpu
ENSMUSG00000031779	Ccl22
ENSMUSG00000031822	Gse1
ENSMUSG00000031849	Comp
ENSMUSG00000031934	Panx1
ENSMUSG00000032093	Cd3e
ENSMUSG00000032182	Yipf2
ENSMUSG00000032289	Thsd4
ENSMUSG00000032363	Adamts7
ENSMUSG00000032554	Trf
ENSMUSG00000032591	Mst1
ENSMUSG00000032855	Pkd1
ENSMUSG00000032878	Ccdc85a
ENSMUSG00000033105	Lss
ENSMUSG00000033192	Lpcat2
ENSMUSG00000033220	Rac2
ENSMUSG00000033253	Szt2
ENSMUSG00000033355	Rtp4
ENSMUSG00000033453	Adamts15
ENSMUSG00000033458	Fan1
ENSMUSG00000033544	Angptl1
ENSMUSG00000033863	Klf9
ENSMUSG00000034071	Zfp551
ENSMUSG00000034258	Flvcr2
ENSMUSG00000034266	Batf
ENSMUSG00000034282	Evpl
ENSMUSG00000034438	Gbp8
ENSMUSG00000034792	Gna15
ENSMUSG00000034818	Celf5
ENSMUSG00000034853	Acot11
ENSMUSG00000034855	Cxcl10
ENSMUSG00000035413	Tmem98
ENSMUSG00000035769	Xylb
ENSMUSG00000035783	Acta2
ENSMUSG00000035929	H2-Q4
ENSMUSG00000036192	Rorb
ENSMUSG00000036523	Greb1
ENSMUSG00000036594	H2-Aa
ENSMUSG00000037108	Zcwpw1
ENSMUSG00000037172	E330009J07Rik
ENSMUSG00000037321	Tap1
ENSMUSG00000037405	Icam1
ENSMUSG00000037447	Arid5a
ENSMUSG00000037548	H2-DMb2
ENSMUSG00000037868	Egr2
ENSMUSG00000037996	Slc24a2
ENSMUSG00000038276	Asic3
ENSMUSG00000038402	Foxf2
ENSMUSG00000038485	Socs7
ENSMUSG00000038528	Mfsd4b5
ENSMUSG00000038886	Man2a2
ENSMUSG00000039217	Il18
ENSMUSG00000039232	Stx11
ENSMUSG00000039264	Gimap3
ENSMUSG00000039556	Ppp1r3f
ENSMUSG00000039577	Nphp4
ENSMUSG00000039699	Batf2
ENSMUSG00000039913	Pak7
ENSMUSG00000040010	Slc7a5
ENSMUSG00000040078	Ptges3-ps
ENSMUSG00000040093	Bmf
ENSMUSG00000040133	Gpr176
ENSMUSG00000040485	Lrrc52
ENSMUSG00000040594	Ranbp17
ENSMUSG00000040661	Rad54l2
ENSMUSG00000040703	Cyp2s1
ENSMUSG00000040840	4930579G18Rik
ENSMUSG00000040907	Atp1a3
ENSMUSG00000041202	Pla2g2d
ENSMUSG00000041215	Yeats2
ENSMUSG00000041444	Arhgap32
ENSMUSG00000041515	Irf8
ENSMUSG00000041538	H2-Ob
ENSMUSG00000041596	Nlrp5-ps
ENSMUSG00000041771	Slc24a4
ENSMUSG00000041954	Tnfrsf18
ENSMUSG00000042345	Ubash3a
ENSMUSG00000042351	Grap2
ENSMUSG00000042784	Muc1
ENSMUSG00000042788	Fam166b
ENSMUSG00000043388	Tmem130
ENSMUSG00000043415	Otud1
ENSMUSG00000043635	Adamts3
ENSMUSG00000044156	Hepacam2
ENSMUSG00000044244	Il20rb
ENSMUSG00000044303	Cdkn2a
ENSMUSG00000044694	2010007H06Rik
ENSMUSG00000044811	Cd300c2
ENSMUSG00000044948	Cfap43
ENSMUSG00000045350	Fam186a
ENSMUSG00000045876	Pcdhb8
ENSMUSG00000046223	Plaur
ENSMUSG00000046378	Asphd1
ENSMUSG00000046743	Fat4
ENSMUSG00000046856	Gpr1
ENSMUSG00000047182	Irs3
ENSMUSG00000047205	Dusp18
ENSMUSG00000047669	Msl3l2
ENSMUSG00000048070	Pirt
ENSMUSG00000048163	Selplg
ENSMUSG00000048442	Smim5
ENSMUSG00000048520	Fbxl13
ENSMUSG00000048521	Cxcr6
ENSMUSG00000048852	Gm12185
ENSMUSG00000049130	C5ar1
ENSMUSG00000049791	Fzd4
ENSMUSG00000049988	Lrrc25
ENSMUSG00000050232	Cxcr3
ENSMUSG00000050445	Cyp8b1
ENSMUSG00000050549	Fam241a
ENSMUSG00000050556	Kcnb1
ENSMUSG00000050721	Plekho2
ENSMUSG00000051113	Fam71e1
ENSMUSG00000051435	Fhad1
ENSMUSG00000051735	Rinl
ENSMUSG00000052229	Gpr17
ENSMUSG00000052477	C130026I21Rik
ENSMUSG00000053166	Cdh22
ENSMUSG00000053730	Tmem39b
ENSMUSG00000053821	Gm9922
ENSMUSG00000053977	Cd8a
ENSMUSG00000054003	Tdrd9
ENSMUSG00000054008	Ndst1
ENSMUSG00000054150	Syne3
ENSMUSG00000055210	Foxd2
ENSMUSG00000055413	H2-Q5
ENSMUSG00000055485	Soga1
ENSMUSG00000055733	Nap1l3
ENSMUSG00000055978	Fut2
ENSMUSG00000056116	H2-T22
ENSMUSG00000056492	Adgrf5
ENSMUSG00000056596	Trnp1
ENSMUSG00000056602	Fry
ENSMUSG00000056679	Gpr173
ENSMUSG00000056771	Gm10010
ENSMUSG00000057058	Skap1
ENSMUSG00000057346	Apol9a
ENSMUSG00000057359	Gm17494
ENSMUSG00000058093	Zfp729b
ENSMUSG00000058427	Cxcl2
ENSMUSG00000058740	Kcnt1
ENSMUSG00000059552	Trp53
ENSMUSG00000060509	Xcr1
ENSMUSG00000060716	Plekhh1
ENSMUSG00000060802	B2m
ENSMUSG00000061393	Acvr2b
ENSMUSG00000061479	Snrpa
ENSMUSG00000061589	Dot1l
ENSMUSG00000061762	Tac1
ENSMUSG00000061815	Rufy4
ENSMUSG00000062991	Nrg1
ENSMUSG00000063388	BC023105
ENSMUSG00000064109	Hcst
ENSMUSG00000065987	Cd209b
ENSMUSG00000066363	Serpina3f
ENSMUSG00000066366	Serpina1a
ENSMUSG00000067149	Jchain
ENSMUSG00000067235	H2-Q10
ENSMUSG00000068227	Il2rb
ENSMUSG00000068232	Vmn1r42
ENSMUSG00000068246	Apol9b
ENSMUSG00000068566	Myadm
ENSMUSG00000068606	Gm4841
ENSMUSG00000068735	Trp53i11
ENSMUSG00000069223	4930451E10Rik
ENSMUSG00000069662	Marcks
ENSMUSG00000069874	Irgm2
ENSMUSG00000070369	Itgad
ENSMUSG00000070565	Rasal2
ENSMUSG00000070733	Fryl
ENSMUSG00000071036	Gm10309
ENSMUSG00000071350	Setdb2
ENSMUSG00000071637	Cebpd
ENSMUSG00000072294	Klf12
ENSMUSG00000072571	Tmem253
ENSMUSG00000073274	Gm14636
ENSMUSG00000073402	Gm8909
ENSMUSG00000073555	Gm4951
ENSMUSG00000073802	Cdkn2b
ENSMUSG00000073985	Gm10602
ENSMUSG00000074136	4930513N10Rik
ENSMUSG00000074170	Plekhf1
ENSMUSG00000074305	Peak1
ENSMUSG00000074519	Zfp971
ENSMUSG00000074570	Cass4
ENSMUSG00000074652	Myh7b
ENSMUSG00000074867	Zfp808
ENSMUSG00000074896	Ifit3
ENSMUSG00000075010	AW112010
ENSMUSG00000075014	Gm10800
ENSMUSG00000075334	Rprm
ENSMUSG00000076490	Trbc1
ENSMUSG00000076498	Trbc2
ENSMUSG00000076609	Igkc
ENSMUSG00000076928	Trac
ENSMUSG00000078190	Dnm3os
ENSMUSG00000078247	Airn
ENSMUSG00000078317	F8a
ENSMUSG00000078921	Tgtp2
ENSMUSG00000079190	AC133103.1
ENSMUSG00000079260	Tmppe
ENSMUSG00000079491	H2-T10
ENSMUSG00000079507	H2-Q1
ENSMUSG00000079608	Stard6
ENSMUSG00000081274	Gm15727
ENSMUSG00000081378	Rps13-ps4
ENSMUSG00000082292	Gm12250
ENSMUSG00000082305	Gm2420
ENSMUSG00000082605	Gm16148
ENSMUSG00000084243	Gm13784
ENSMUSG00000084862	Gm16278
ENSMUSG00000084895	AA672651
ENSMUSG00000085269	Gm15777
ENSMUSG00000085274	BC046401
ENSMUSG00000085596	Gm11476
ENSMUSG00000085802	Gm16059
ENSMUSG00000085882	2610507I01Rik
ENSMUSG00000086053	Gm15178
ENSMUSG00000086353	Gm13481
ENSMUSG00000086359	9630013K17Rik
ENSMUSG00000086522	Gm4473
ENSMUSG00000086820	Gm11465
ENSMUSG00000086924	Gm11766
ENSMUSG00000086965	Rtl10
ENSMUSG00000087291	Gm11946
ENSMUSG00000087312	Gm13833
ENSMUSG00000087381	Gm16008
ENSMUSG00000087442	Gm14453
ENSMUSG00000087535	Zmiz1os1
ENSMUSG00000087574	C030037D09Rik
ENSMUSG00000087690	Gm16031
ENSMUSG00000088226	Gm22596
ENSMUSG00000088769	Gm22637
ENSMUSG00000089726	Mir17hg
ENSMUSG00000089769	Gm16574
ENSMUSG00000089774	Slc5a3
ENSMUSG00000090015	Gm15446
ENSMUSG00000090185	Gm15523
ENSMUSG00000090877	Hspa1b
ENSMUSG00000090942	F830016B08Rik
ENSMUSG00000091243	Vgll3
ENSMUSG00000091405	Hist2h4
ENSMUSG00000091636	Akain1
ENSMUSG00000091971	Hspa1a
ENSMUSG00000092086	Gm6793
ENSMUSG00000092277	Gm19684
ENSMUSG00000093629	Prox2os
ENSMUSG00000093861	Igkv1-110
ENSMUSG00000094251	Gm25632
ENSMUSG00000095079	Igha
ENSMUSG00000095332	Gm9821
ENSMUSG00000095690	Rab11b-ps2
ENSMUSG00000095762	Gm16378
ENSMUSG00000096768	Gm47283
ENSMUSG00000097090	Gm26724
ENSMUSG00000097294	Gm26888
ENSMUSG00000097320	Tmem147os
ENSMUSG00000097368	Gm10390
ENSMUSG00000097390	Gm26785
ENSMUSG00000097397	Gm16861
ENSMUSG00000097520	4930488L21Rik
ENSMUSG00000097559	D430018E03Rik
ENSMUSG00000097573	G730003C15Rik
ENSMUSG00000097593	Gm26676
ENSMUSG00000097652	Mhrt
ENSMUSG00000097816	Gm26811
ENSMUSG00000097847	4930478K11Rik
ENSMUSG00000097915	A330009N23Rik
ENSMUSG00000097924	A730020E08Rik
ENSMUSG00000097925	Gm26574
ENSMUSG00000097960	A330074K22Rik
ENSMUSG00000097990	Gm19557
ENSMUSG00000098112	Bin2
ENSMUSG00000098146	Gm26935
ENSMUSG00000098230	1700095B10Rik
ENSMUSG00000099137	Gm10603
ENSMUSG00000100291	2310069B03Rik
ENSMUSG00000101872	Gm29237
ENSMUSG00000102269	Gm7357
ENSMUSG00000102324	Gm19721
ENSMUSG00000102850	Gm37082
ENSMUSG00000102950	Gm37018
ENSMUSG00000103101	Gm37048
ENSMUSG00000103467	Gm38245
ENSMUSG00000103722	2700078F05Rik
ENSMUSG00000104222	Gm7292
ENSMUSG00000104245	Gm38155
ENSMUSG00000104330	Gm38285
ENSMUSG00000104524	Gm37333
ENSMUSG00000104546	Gm43858
ENSMUSG00000104693	Gm42941
ENSMUSG00000105071	Gm43336
ENSMUSG00000105112	Gm42778
ENSMUSG00000105140	Gm43127
ENSMUSG00000105368	Gm43759
ENSMUSG00000105728	Gm42819
ENSMUSG00000105802	Gm43012
ENSMUSG00000106271	Gm43752
ENSMUSG00000106337	Gm42478
ENSMUSG00000106490	Gm43283
ENSMUSG00000106732	Gm43792
ENSMUSG00000108064	Gm44423
ENSMUSG00000108854	D830036C21Rik
ENSMUSG00000108923	4933431C10Rik
ENSMUSG00000109408	A930037H05Rik
ENSMUSG00000109536	9330162G02Rik
ENSMUSG00000109539	Gm44667
ENSMUSG00000109587	Gm31105
ENSMUSG00000109836	Gm45884
ENSMUSG00000109984	Gm38948
ENSMUSG00000110060	Gm9860
ENSMUSG00000110146	Gm45487
ENSMUSG00000110240	Gm45486
ENSMUSG00000110656	Gm20735
ENSMUSG00000110677	Gm45777
ENSMUSG00000111082	Gm30934
ENSMUSG00000111131	9930024M15Rik
ENSMUSG00000111356	Rpl32l
ENSMUSG00000111390	Gm48796
ENSMUSG00000111656	Gm47232
ENSMUSG00000111758	Gm30373
ENSMUSG00000111785	Gm39464
ENSMUSG00000111815	Gm6018
ENSMUSG00000112008	Gm47218
ENSMUSG00000112571	Gm48207
ENSMUSG00000112822	A130012E19Rik
ENSMUSG00000113586	Gm48606
ENSMUSG00000113898	Gm19144
ENSMUSG00000114159	Gm48866
ENSMUSG00000114608	Gm36161
ENSMUSG00000114617	Gm48766
ENSMUSG00000115767	Gm10366
ENSMUSG00000117285	AC151284.2

## Sheet: S7
Supplementary Table S7. 481 'genes of ageing heart' and 55 'processes of ageing heart'
481 DEGs that occured in 14- vs. 4-month-old FVB mice as well at least in one of younger FVB mice age groups in FVB vs. FVB analysis			55 over-represented biological processes that occured in 14- vs. 4-month-old FVB mice as well at least in one of younger FVB mice age groups in FVB vs. FVB analysis
gene_id	gene_name		GO_id	GO_name
ENSMUSG00000026778	Prkcq		GO:0000977	RNA polymerase II regulatory region sequence-specific DNA binding
ENSMUSG00000061436	Hipk2		GO:0000981	RNA polymerase II transcription factor activity, sequence-specific DNA binding
ENSMUSG00000038342	Mlxip		GO:0001774	microglial cell activation
ENSMUSG00000020051	Pah		GO:0001916	positive regulation of T cell mediated cytotoxicity
ENSMUSG00000002910	Arrdc2		GO:0002020	protease binding
ENSMUSG00000030862	Cpxm2		GO:0002376	immune system process
ENSMUSG00000097141	Gm10524		GO:0002476	antigen processing and presentation of endogenous peptide antigen via MHC class Ib
ENSMUSG00000029313	Aff1		GO:0002504	antigen processing and presentation of peptide or polysaccharide antigen via MHC class II
ENSMUSG00000075254	Heg1		GO:0004930	G-protein coupled receptor activity
ENSMUSG00000002831	Plin4		GO:0005102	signaling receptor binding
ENSMUSG00000023169	Slc38a1		GO:0005125	cytokine activity
ENSMUSG00000025006	Sorbs1		GO:0005184	neuropeptide hormone activity
ENSMUSG00000022383	Ppara		GO:0005576	extracellular region
ENSMUSG00000025723	Nmb		GO:0005615	extracellular space
ENSMUSG00000036450	Hif1an		GO:0005886	plasma membrane
ENSMUSG00000004328	Hif3a		GO:0006935	chemotaxis
ENSMUSG00000034235	Usp54		GO:0006952	defense response
ENSMUSG00000031778	Cx3cl1		GO:0006954	inflammatory response
ENSMUSG00000031442	Mcf2l		GO:0006955	immune response
ENSMUSG00000018076	Med13l		GO:0006956	complement activation
ENSMUSG00000031538	Plat		GO:0007155	cell adhesion
ENSMUSG00000073418	C4b		GO:0007165	signal transduction
ENSMUSG00000015501	Hivep2		GO:0007186	G-protein coupled receptor signaling pathway
ENSMUSG00000041341	Atg2b		GO:0007218	neuropeptide signaling pathway
ENSMUSG00000034209	Rasl10a		GO:0007623	circadian rhythm
ENSMUSG00000116926	AC154381.1		GO:0008009	chemokine activity
ENSMUSG00000037112	Sik2		GO:0009617	response to bacterium
ENSMUSG00000020023	Tmcc3		GO:0009897	external side of plasma membrane
ENSMUSG00000036473	Tbc1d24		GO:0009986	cell surface
ENSMUSG00000041378	Cldn5		GO:0010469	regulation of signaling receptor activity
ENSMUSG00000010277	2610507B11Rik		GO:0010628	positive regulation of gene expression
ENSMUSG00000025959	Klf7		GO:0019882	antigen processing and presentation
ENSMUSG00000020044	Timp3		GO:0030593	neutrophil chemotaxis
ENSMUSG00000052316	Lrrc15		GO:0032753	positive regulation of interleukin-4 production
ENSMUSG00000035877	Zhx3		GO:0032922	circadian regulation of gene expression
ENSMUSG00000047180	Neurl3		GO:0035458	cellular response to interferon-beta
ENSMUSG00000034832	Tet3		GO:0042102	positive regulation of T cell proliferation
ENSMUSG00000049641	Vgll2		GO:0042130	negative regulation of T cell proliferation
ENSMUSG00000033880	Lgals3bp		GO:0042605	peptide antigen binding
ENSMUSG00000046808	Atp10d		GO:0042613	MHC class II protein complex
ENSMUSG00000000317	Bcl6b		GO:0042742	defense response to bacterium
ENSMUSG00000026255	Efhd1		GO:0045087	innate immune response
ENSMUSG00000047793	Sned1		GO:0045776	negative regulation of blood pressure
ENSMUSG00000066571	4931406P16Rik		GO:0046888	negative regulation of hormone secretion
ENSMUSG00000054958	Nt5c1a		GO:0046977	TAP binding
ENSMUSG00000023032	Slc4a8		GO:0048020	CCR chemokine receptor binding
ENSMUSG00000023947	Nfkbie		GO:0048245	eosinophil chemotaxis
ENSMUSG00000020205	Phlda1		GO:0048247	lymphocyte chemotaxis
ENSMUSG00000027995	Tlr2		GO:0048511	rhythmic process
ENSMUSG00000042350	Arel1		GO:0051384	response to glucocorticoid
ENSMUSG00000002028	Kmt2a		GO:0060326	cell chemotaxis
ENSMUSG00000059408	Mrgprh		GO:0070098	chemokine-mediated signaling pathway
ENSMUSG00000030889	Vwa3a		GO:0071222	cellular response to lipopolysaccharide
ENSMUSG00000006958	Chrd		GO:0071346	cellular response to interferon-gamma
ENSMUSG00000025422	Agap2		GO:0071347	cellular response to interleukin-1
ENSMUSG00000023153	Tmem52
ENSMUSG00000038002	Cramp1l
ENSMUSG00000024066	Xdh
ENSMUSG00000021823	Vcl
ENSMUSG00000032564	Cpne4
ENSMUSG00000040950	Mgl2
ENSMUSG00000037358	4930578C19Rik
ENSMUSG00000072235	Tuba1a
ENSMUSG00000055320	Tead1
ENSMUSG00000028862	Map3k6
ENSMUSG00000000305	Cdh4
ENSMUSG00000060206	Zfp462
ENSMUSG00000030317	Timp4
ENSMUSG00000027908	Tchhl1
ENSMUSG00000030762	Aqp8
ENSMUSG00000022801	Lrch3
ENSMUSG00000103088	Pcdhgb6
ENSMUSG00000000957	Mmp14
ENSMUSG00000020108	Ddit4
ENSMUSG00000066687	Zbtb16
ENSMUSG00000029580	Actb
ENSMUSG00000022357	Klhl38
ENSMUSG00000007659	Bcl2l1
ENSMUSG00000033624	Pdpr
ENSMUSG00000027074	Slc43a3
ENSMUSG00000021097	Clmn
ENSMUSG00000041417	Pik3r1
ENSMUSG00000026383	Epb41l5
ENSMUSG00000025314	Ptprj
ENSMUSG00000086330	1700007J10Rik
ENSMUSG00000111394	AC160637.1
ENSMUSG00000042429	Adora1
ENSMUSG00000025934	Gsta3
ENSMUSG00000040724	Kcna2
ENSMUSG00000030103	Bhlhe40
ENSMUSG00000024978	Gpam
ENSMUSG00000041040	Fam117b
ENSMUSG00000024222	Fkbp5
ENSMUSG00000030852	Tacc2
ENSMUSG00000003949	Hlf
ENSMUSG00000044933	Sstr3
ENSMUSG00000027288	Zfp106
ENSMUSG00000024018	Ccdc167
ENSMUSG00000053877	Srcap
ENSMUSG00000024339	Tap2
ENSMUSG00000038994	Hils1
ENSMUSG00000021750	Fam107a
ENSMUSG00000006642	Tcf23
ENSMUSG00000037095	Lrg1
ENSMUSG00000030994	D7Ertd443e
ENSMUSG00000071715	Ncf4
ENSMUSG00000047945	Marcksl1
ENSMUSG00000033361	Prrg3
ENSMUSG00000025279	Dnase1l3
ENSMUSG00000045094	Arhgef37
ENSMUSG00000027845	Dclre1b
ENSMUSG00000037904	Ankrd9
ENSMUSG00000038068	Rnf144b
ENSMUSG00000049892	Rasd1
ENSMUSG00000005893	Nr2c2
ENSMUSG00000057982	Zfp809
ENSMUSG00000000794	Kcnn3
ENSMUSG00000027376	Prom2
ENSMUSG00000022419	Deptor
ENSMUSG00000034765	Dusp5
ENSMUSG00000055866	Per2
ENSMUSG00000104737	Gm42937
ENSMUSG00000030657	Xylt1
ENSMUSG00000106296	4632404M16Rik
ENSMUSG00000016757	Ttll12
ENSMUSG00000038676	Ucn
ENSMUSG00000047822	Angptl8
ENSMUSG00000055980	Irs1
ENSMUSG00000104814	Gm42979
ENSMUSG00000032024	Clmp
ENSMUSG00000040170	Fmo2
ENSMUSG00000082860	Gm13204
ENSMUSG00000024349	Tmem173
ENSMUSG00000022587	Ly6e
ENSMUSG00000027004	Frzb
ENSMUSG00000097324	Carmn
ENSMUSG00000037649	H2-DMa
ENSMUSG00000021260	Hhipl1
ENSMUSG00000091199	Gm2619
ENSMUSG00000026435	Slc45a3
ENSMUSG00000078684	5830417I10Rik
ENSMUSG00000020241	Col6a2
ENSMUSG00000061232	H2-K1
ENSMUSG00000086058	Unc45bos
ENSMUSG00000029282	Amtn
ENSMUSG00000074207	Adh1
ENSMUSG00000098708	Gm27252
ENSMUSG00000039457	Ppl
ENSMUSG00000020218	Wif1
ENSMUSG00000024737	Slc15a3
ENSMUSG00000001493	Meox1
ENSMUSG00000035385	Ccl2
ENSMUSG00000090186	Gm7592
ENSMUSG00000046694	Tent5b
ENSMUSG00000085272	Sbk3
ENSMUSG00000079808	AC168977.1
ENSMUSG00000115234	Gm49130
ENSMUSG00000030711	Sult1a1
ENSMUSG00000016206	H2-M3
ENSMUSG00000022528	Hes1
ENSMUSG00000086765	Gm11827
ENSMUSG00000110077	Gm45632
ENSMUSG00000024610	Cd74
ENSMUSG00000109904	Gm45819
ENSMUSG00000028600	Podn
ENSMUSG00000020889	Nr1d1
ENSMUSG00000110626	Gm45805
ENSMUSG00000000805	Car4
ENSMUSG00000021070	Bdkrb2
ENSMUSG00000036040	Adamtsl2
ENSMUSG00000021738	Atxn7
ENSMUSG00000026360	Rgs2
ENSMUSG00000022756	Slc7a4
ENSMUSG00000036718	Micall2
ENSMUSG00000025647	Shisa5
ENSMUSG00000025887	Casp12
ENSMUSG00000025936	Gm4956
ENSMUSG00000030134	Rasgef1a
ENSMUSG00000029167	Ppargc1a
ENSMUSG00000056888	Glipr1
ENSMUSG00000073421	H2-Ab1
ENSMUSG00000020182	Ddc
ENSMUSG00000022018	Rgcc
ENSMUSG00000034813	Grip1
ENSMUSG00000099576	Gm29040
ENSMUSG00000037014	Sstr4
ENSMUSG00000044452	Zfp507
ENSMUSG00000045763	Basp1
ENSMUSG00000043903	Zfp469
ENSMUSG00000043085	Tmem82
ENSMUSG00000078137	Ankrd63
ENSMUSG00000097971	Gm26917
ENSMUSG00000077928	Mir208b
ENSMUSG00000034459	Ifit1
ENSMUSG00000004446	Bid
ENSMUSG00000038508	Gdf15
ENSMUSG00000053024	Cntn2
ENSMUSG00000079484	Phyhd1
ENSMUSG00000028989	Angptl7
ENSMUSG00000031765	Mt1
ENSMUSG00000073380	Arrdc5
ENSMUSG00000050141	Fam205c
ENSMUSG00000027524	Edn3
ENSMUSG00000063458	Lrmda
ENSMUSG00000015947	Fcgr1
ENSMUSG00000074676	Foxs1
ENSMUSG00000087057	Gm11730
ENSMUSG00000090958	Lrrc32
ENSMUSG00000059089	Fcgr4
ENSMUSG00000046879	Irgm1
ENSMUSG00000041592	Sdk2
ENSMUSG00000027386	Fbln7
ENSMUSG00000029019	Nppb
ENSMUSG00000035373	Ccl7
ENSMUSG00000114796	A930028N01Rik
ENSMUSG00000085246	Gm15893
ENSMUSG00000034845	Plvap
ENSMUSG00000025272	Tro
ENSMUSG00000048337	Npy4r
ENSMUSG00000106106	CT010467.1
ENSMUSG00000053353	2310001K24Rik
ENSMUSG00000058297	Spock2
ENSMUSG00000029561	Oasl2
ENSMUSG00000054659	Pm20d2
ENSMUSG00000044338	Aplnr
ENSMUSG00000031016	Wee1
ENSMUSG00000110195	Pde2a
ENSMUSG00000026104	Stat1
ENSMUSG00000033849	B3galt2
ENSMUSG00000107810	Gm18609
ENSMUSG00000046997	Spsb4
ENSMUSG00000032243	Itga11
ENSMUSG00000031431	Tsc22d3
ENSMUSG00000032691	Nlrp3
ENSMUSG00000031766	Slc12a3
ENSMUSG00000051457	Spn
ENSMUSG00000031970	Dbndd1
ENSMUSG00000022802	Lmln
ENSMUSG00000026043	Col3a1
ENSMUSG00000025229	Pitx3
ENSMUSG00000022129	Dct
ENSMUSG00000028957	Per3
ENSMUSG00000017737	Mmp9
ENSMUSG00000038473	Nos1ap
ENSMUSG00000025888	Casp1
ENSMUSG00000043439	Epop
ENSMUSG00000002699	Lcp2
ENSMUSG00000006204	5430419D17Rik
ENSMUSG00000004612	Nkg7
ENSMUSG00000110540	Gm45743
ENSMUSG00000062438	Adam1b
ENSMUSG00000024411	Aqp4
ENSMUSG00000025013	Tll2
ENSMUSG00000024338	Psmb8
ENSMUSG00000034586	Hid1
ENSMUSG00000050954	Zfp169
ENSMUSG00000107605	Gm44117
ENSMUSG00000024401	Tnf
ENSMUSG00000076441	Ass1
ENSMUSG00000002983	Relb
ENSMUSG00000015312	Gadd45b
ENSMUSG00000096606	Tpbgl
ENSMUSG00000086938	4930481A15Rik
ENSMUSG00000053318	Slamf8
ENSMUSG00000037379	Spon2
ENSMUSG00000025491	Ifitm1
ENSMUSG00000066170	E230001N04Rik
ENSMUSG00000047976	Kcna1
ENSMUSG00000004098	Col5a3
ENSMUSG00000115186	Gm49417
ENSMUSG00000026452	Syt2
ENSMUSG00000028037	Ifi44
ENSMUSG00000026077	Npas2
ENSMUSG00000055489	Ano5
ENSMUSG00000030302	Atp2b2
ENSMUSG00000085591	Gm13479
ENSMUSG00000113328	Gm47260
ENSMUSG00000110170	St6galnac2
ENSMUSG00000107000	Gm43481
ENSMUSG00000003279	Dlgap1
ENSMUSG00000021298	Gpr132
ENSMUSG00000096996	Gm26792
ENSMUSG00000046959	Slc26a1
ENSMUSG00000031443	F7
ENSMUSG00000036322	H2-Ea-ps
ENSMUSG00000026822	Lcn2
ENSMUSG00000079355	Ackr4
ENSMUSG00000097815	Gm26809
ENSMUSG00000042182	Bend6
ENSMUSG00000116226	Gm49502
ENSMUSG00000108802	Gm44769
ENSMUSG00000044707	Ccnjl
ENSMUSG00000033107	Rnf125
ENSMUSG00000043051	Disc1
ENSMUSG00000078853	Igtp
ENSMUSG00000055407	Map6
ENSMUSG00000054855	Rnd1
ENSMUSG00000104263	9430062P05Rik
ENSMUSG00000060550	H2-Q7
ENSMUSG00000019890	Nts
ENSMUSG00000054072	Iigp1
ENSMUSG00000009185	Ccl8
ENSMUSG00000116766	AC171205.1
ENSMUSG00000031972	Acta1
ENSMUSG00000025163	Cd7
ENSMUSG00000109115	Gm44669
ENSMUSG00000067889	Sptbn2
ENSMUSG00000067786	Nnat
ENSMUSG00000035860	Cdhr3
ENSMUSG00000063594	Gng8
ENSMUSG00000026100	Mstn
ENSMUSG00000030772	Dkk3
ENSMUSG00000032172	Olfm2
ENSMUSG00000026630	Batf3
ENSMUSG00000086740	Gm17029
ENSMUSG00000090164	BC035044
ENSMUSG00000096727	Psmb9
ENSMUSG00000027107	Chrna1
ENSMUSG00000031144	Syp
ENSMUSG00000098330	Gtpbp4-ps1
ENSMUSG00000011034	Slc5a1
ENSMUSG00000023067	Cdkn1a
ENSMUSG00000078920	Ifi47
ENSMUSG00000031530	Dusp4
ENSMUSG00000115692	Gm49163
ENSMUSG00000038418	Egr1
ENSMUSG00000029086	Prom1
ENSMUSG00000082488	1700119I11Rik
ENSMUSG00000050071	Bex1
ENSMUSG00000091890	A830073O21Rik
ENSMUSG00000086507	Adap2os
ENSMUSG00000108825	Gm45838
ENSMUSG00000090777	Ccdc188
ENSMUSG00000024481	Lvrn
ENSMUSG00000097039	Pvt1
ENSMUSG00000050288	Fzd2
ENSMUSG00000058620	Adra2b
ENSMUSG00000025588	Nat1
ENSMUSG00000096802	Gm15433
ENSMUSG00000079547	H2-DMb1
ENSMUSG00000019102	Aldh3a1
ENSMUSG00000054555	Adam12
ENSMUSG00000053004	Hrh1
ENSMUSG00000103928	Gm37893
ENSMUSG00000029816	Gpnmb
ENSMUSG00000024340	Btnl2
ENSMUSG00000109770	Gm30085
ENSMUSG00000037169	Mycn
ENSMUSG00000025475	Adgra1
ENSMUSG00000016496	Cd274
ENSMUSG00000056481	Cd248
ENSMUSG00000002033	Cd3g
ENSMUSG00000022236	Ropn1l
ENSMUSG00000097660	Gm26762
ENSMUSG00000029755	Dlx5
ENSMUSG00000090273	Prr22
ENSMUSG00000022181	C6
ENSMUSG00000022431	Ribc2
ENSMUSG00000051906	Cd209f
ENSMUSG00000106940	Gm42930
ENSMUSG00000032091	Tmprss4
ENSMUSG00000073409	H2-Q6
ENSMUSG00000020893	Per1
ENSMUSG00000108371	Gm38832
ENSMUSG00000055116	Arntl
ENSMUSG00000100975	Gm28875
ENSMUSG00000051977	Prdm9
ENSMUSG00000028270	Gbp2
ENSMUSG00000108618	Gm44816
ENSMUSG00000087556	Gm15764
ENSMUSG00000029361	Nos1
ENSMUSG00000040640	Erc2
ENSMUSG00000033633	Clec18a
ENSMUSG00000031562	Dctd
ENSMUSG00000028139	Riiad1
ENSMUSG00000069372	Ctxn3
ENSMUSG00000023031	Cela1
ENSMUSG00000115801	AC160336.1
ENSMUSG00000060586	H2-Eb1
ENSMUSG00000020701	Tmem132e
ENSMUSG00000073209	Klf14
ENSMUSG00000026018	Ica1l
ENSMUSG00000115388	Eppk1
ENSMUSG00000028755	Cda
ENSMUSG00000052485	Tmem171
ENSMUSG00000042988	Notum
ENSMUSG00000085095	Gm15635
ENSMUSG00000025321	Itgb8
ENSMUSG00000034783	Cd207
ENSMUSG00000017978	Cadps2
ENSMUSG00000018500	Adora2b
ENSMUSG00000097857	Gm26603
ENSMUSG00000015619	Gata3
ENSMUSG00000036412	Arsi
ENSMUSG00000029417	Cxcl9
ENSMUSG00000023349	Clec4n
ENSMUSG00000040264	Gbp2b
ENSMUSG00000100075	1700018L02Rik
ENSMUSG00000022504	Ciita
ENSMUSG00000024907	Gal
ENSMUSG00000030046	Bmp10
ENSMUSG00000038879	Nipal2
ENSMUSG00000037386	Rims2
ENSMUSG00000086697	4933427G23Rik
ENSMUSG00000021071	Trim9
ENSMUSG00000005947	Itgae
ENSMUSG00000117313	AC154912.5
ENSMUSG00000042254	Cilp
ENSMUSG00000041481	Serpina3g
ENSMUSG00000026070	Il18r1
ENSMUSG00000085286	Ube4bos3
ENSMUSG00000106643	Gm43422
ENSMUSG00000102713	Gm29994
ENSMUSG00000030155	Clec2e
ENSMUSG00000092354	Gm20548
ENSMUSG00000102635	Gm36638
ENSMUSG00000028860	Sytl1
ENSMUSG00000114253	Gm47798
ENSMUSG00000024827	Gldc
ENSMUSG00000055976	Cldn23
ENSMUSG00000113737	BB123696
ENSMUSG00000008496	Pou2f2
ENSMUSG00000033998	Kcnk1
ENSMUSG00000074179	Gm10639
ENSMUSG00000063821	Dupd1
ENSMUSG00000026475	Rgs16
ENSMUSG00000085289	Gm15337
ENSMUSG00000109225	4930513N20Rik
ENSMUSG00000106867	Gm43800
ENSMUSG00000102976	Zc3h11a
ENSMUSG00000021175	Cdca7l
ENSMUSG00000029337	Fgf5
ENSMUSG00000041911	Dlx1
ENSMUSG00000005089	Slc1a2
ENSMUSG00000028654	Mycl
ENSMUSG00000000308	Ckmt1
ENSMUSG00000043419	Rnf227
ENSMUSG00000046580	Gm7862
ENSMUSG00000055271	9330161L09Rik
ENSMUSG00000097494	4933406C10Rik
ENSMUSG00000046245	Pilra
ENSMUSG00000042759	Apobr
ENSMUSG00000106825	2510016D11Rik
ENSMUSG00000028417	Tal2
ENSMUSG00000069227	Gprin1
ENSMUSG00000017204	Gsdma
ENSMUSG00000052336	Cx3cr1
ENSMUSG00000021922	Itih4
ENSMUSG00000055963	Triqk
ENSMUSG00000107846	Gm43963
ENSMUSG00000108332	D530033B14Rik
ENSMUSG00000073759	4933407E24Rik
ENSMUSG00000079445	B3gnt7
ENSMUSG00000022818	Cyp2ab1
ENSMUSG00000033730	Egr3
ENSMUSG00000039375	Wdr17
ENSMUSG00000114800	Gm31600
ENSMUSG00000029155	Spata18
ENSMUSG00000067203	H2-K2
ENSMUSG00000105378	Gm42515
ENSMUSG00000097772	5430416N02Rik
ENSMUSG00000034009	Rxfp1
ENSMUSG00000086399	Gm16144
ENSMUSG00000116056	Gm4544
ENSMUSG00000028845	Tekt2
ENSMUSG00000043807	Ly6g5b
ENSMUSG00000092500	Gm20400
ENSMUSG00000021765	Fst
ENSMUSG00000068231	Vmn1r43
ENSMUSG00000116040	Gm49464
ENSMUSG00000095654	Plscr5
ENSMUSG00000029254	Stap1
ENSMUSG00000112249	Gm30262
ENSMUSG00000037577	Ephx3
ENSMUSG00000048489	Depp1
ENSMUSG00000048794	Cfap100
ENSMUSG00000108573	Gm44986
ENSMUSG00000009114	2610028H24Rik
ENSMUSG00000034394	Lif
ENSMUSG00000058163	Gm5431
ENSMUSG00000063415	Cyp26b1

## Sheet: S8
Supplementary Table S8. Differentially expressed genes in Tgαq*44 vs. FVB analysis
658 DEGs between Tgαq*44 and FVB mice at 4 months									1217 DEGs between Tgαq*44 and FVB mice at 8 months									1576 DEGs between Tgαq*44 and FVB mice at 10 months									2147 DEGs between Tgαq*44 and FVB mice at 12 months									1581 DEGs between Tgαq*44 and FVB mice at 14 months
gene_id	gene_name	logFC	AveExpr	t	P.Value	adj.P.Val	B		gene_id	gene_name	logFC	AveExpr	t	P.Value	adj.P.Val	B		gene_id	gene_name	logFC	AveExpr	t	P.Value	adj.P.Val	B		gene_id	gene_name	logFC	AveExpr	t	P.Value	adj.P.Val	B		gene_id	gene_name	logFC	AveExpr	t	P.Value	adj.P.Val	B
ENSMUSG00000002910	Arrdc2	-2.11271	2.47892	-12.1305	2.75227e-16	4.50465e-12	26.4159		ENSMUSG00000072812	Ahnak2	2.06808	4.64942	17.5998	1.1214e-22	1.83539e-18	41.206		ENSMUSG00000028369	Svep1	2.20991	5.8957	19.8002	7.4061e-25	1.21216e-20	46.3484		ENSMUSG00000028369	Svep1	2.73687	5.8957	24.6599	4.63026e-29	7.57835e-25	55.9075		ENSMUSG00000028369	Svep1	2.47662	5.8957	22.2094	4.90508e-27	8.02815e-23	51.3547
ENSMUSG00000030208	Emp1	1.20462	6.8224	10.9606	1.03181e-14	8.44378e-11	23.2941		ENSMUSG00000028369	Svep1	1.84079	5.8957	16.2408	3.15698e-21	2.58352e-17	38.0659		ENSMUSG00000038168	P3h2	2.72831	3.25882	17.5302	1.32445e-22	9.87209e-19	40.992		ENSMUSG00000020051	Pah	-3.40236	6.02327	-23.1631	7.60621e-28	6.22454e-24	53.1387		ENSMUSG00000020051	Pah	-3.04585	6.02327	-21.5987	1.67538e-26	1.37105e-22	50.1527
ENSMUSG00000025271	Pfkfb1	-1.7911	3.2073	-10.7426	2.06676e-14	8.99563e-11	22.581		ENSMUSG00000029752	Asns	3.4738	3.18513	15.9806	6.11668e-21	3.33706e-17	37.0091		ENSMUSG00000052981	Ube2ql1	2.22886	5.55671	17.2179	2.81026e-22	1.14989e-18	40.5316		ENSMUSG00000039239	Tgfb2	3.00722	6.1136	21.3106	3.0207e-26	1.64799e-22	49.5824		ENSMUSG00000072812	Ahnak2	2.29239	4.64942	20.1622	3.38178e-25	1.84499e-21	47.1584
ENSMUSG00000024501	Dpysl3	1.29397	5.77304	10.7233	2.19848e-14	8.99563e-11	22.5435		ENSMUSG00000005667	Mthfd2	3.92977	2.91316	15.3383	3.23224e-20	1.32255e-16	35.2838		ENSMUSG00000097697	4833412C05Rik	4.41674	1.74539	17.4001	1.80951e-22	9.87209e-19	39.9609		ENSMUSG00000030116	Mfap5	3.11392	5.88015	20.5302	1.54121e-25	6.30626e-22	47.974		ENSMUSG00000039542	Ncam1	4.1151	3.16056	17.8762	5.82094e-23	2.38178e-19	41.9019
ENSMUSG00000072812	Ahnak2	1.33235	4.64942	10.5317	4.071e-14	1.3326e-10	21.8535		ENSMUSG00000039542	Ncam1	3.96004	3.16056	15.0589	6.76637e-20	2.2149e-16	34.4604		ENSMUSG00000030208	Emp1	1.82572	6.8224	16.9078	5.98931e-22	1.96054e-18	39.7933		ENSMUSG00000072812	Ahnak2	2.30875	4.64942	20.1815	3.24435e-25	1.06201e-21	47.1966		ENSMUSG00000032666	1700025G04Rik	1.37469	6.17885	17.7297	8.23237e-23	2.69478e-19	41.7776
ENSMUSG00000027435	Cd93	1.04661	7.6743	10.1141	1.58372e-13	3.45616e-10	20.6371		ENSMUSG00000046841	Ckap4	1.4602	5.51261	14.4568	3.42952e-19	9.35517e-16	33.4781		ENSMUSG00000072812	Ahnak2	1.83265	4.64942	16.3939	2.14679e-21	5.68971e-18	38.5071		ENSMUSG00000024501	Dpysl3	2.28781	5.77304	19.5306	1.33799e-24	3.64981e-21	45.8486		ENSMUSG00000038168	P3h2	2.49861	3.25882	17.1975	2.95256e-22	7.14453e-19	40.4284
ENSMUSG00000007877	Tcap	-1.71662	7.95545	-10.0944	1.68933e-13	3.45616e-10	20.5746		ENSMUSG00000041616	Nppa	4.66477	7.92478	13.3724	7.12114e-18	1.66502e-14	30.5029		ENSMUSG00000020051	Pah	-2.27565	6.02327	-16.344	2.43343e-21	5.68971e-18	38.4055		ENSMUSG00000027254	Map1a	3.26298	5.44627	18.9324	5.08426e-24	1.18877e-20	44.523		ENSMUSG00000097697	4833412C05Rik	5.15609	1.74539	17.1834	3.05564e-22	7.14453e-19	39.3502
ENSMUSG00000028369	Svep1	1.13125	5.8957	9.91879	3.01154e-13	5.47665e-10	19.9998		ENSMUSG00000052981	Ube2ql1	1.79224	5.55671	13.3108	8.49773e-18	1.73853e-14	30.3223		ENSMUSG00000042436	Mfap4	3.38719	5.92258	16.1418	4.05626e-21	7.0955e-18	37.8955		ENSMUSG00000038168	P3h2	2.64094	3.25882	18.5061	1.34295e-23	2.44222e-20	43.4593		ENSMUSG00000039239	Tgfb2	2.34122	6.1136	16.694	1.01531e-21	1.61925e-18	39.2849
ENSMUSG00000036446	Lum	1.05171	8.40813	9.84221	3.8794e-13	5.7722e-10	19.7616		ENSMUSG00000029223	Uchl1	2.49327	3.56982	12.5691	7.4024e-17	1.21155e-13	28.0747		ENSMUSG00000039542	Ncam1	3.83932	3.16056	16.249	3.09247e-21	6.3268e-18	37.8768		ENSMUSG00000042436	Mfap4	3.90109	5.92258	18.3743	1.81962e-23	2.97817e-20	43.2639		ENSMUSG00000042436	Mfap4	3.54643	5.92258	16.6743	1.06613e-21	1.61925e-18	39.2352
ENSMUSG00000069516	Lyz2	1.28145	7.07063	9.81191	4.2891e-13	5.84997e-10	19.6625		ENSMUSG00000052727	Map1b	1.50815	5.32457	12.3567	1.39401e-16	2.07416e-13	27.5663		ENSMUSG00000027848	Olfml3	1.81448	6.18074	16.0405	5.24879e-21	7.0955e-18	37.6476		ENSMUSG00000015354	Pcolce2	1.70848	4.96984	18.2535	2.40726e-23	3.2833e-20	42.9836		ENSMUSG00000027188	Pamr1	2.83752	3.03997	16.7063	9.84709e-22	1.61925e-18	39.214
ENSMUSG00000002831	Plin4	-1.26874	6.44395	-9.71739	5.87052e-13	6.89442e-10	19.3559		ENSMUSG00000034330	Plcg2	1.29621	5.07521	12.3013	1.64546e-16	2.16998e-13	27.4025		ENSMUSG00000024501	Dpysl3	1.89092	5.77304	16.0126	5.63583e-21	7.0955e-18	37.5726		ENSMUSG00000002020	Ltbp2	4.74644	3.28683	18.2963	2.17976e-23	3.24329e-20	42.8752		ENSMUSG00000003476	Crhr2	-2.514	4.76571	-16.6549	1.11879e-21	1.61925e-18	39.1699
ENSMUSG00000021998	Lcp1	1.34916	5.8097	9.71602	5.89734e-13	6.89442e-10	19.346		ENSMUSG00000023046	Igfbp6	2.19411	4.32117	12.2859	1.72358e-16	2.16998e-13	27.3304		ENSMUSG00000002020	Ltbp2	4.2755	3.28683	16.1084	4.4156e-21	7.0955e-18	37.5658		ENSMUSG00000042254	Cilp	4.90502	3.91853	18.0382	3.97736e-23	4.64982e-20	42.4103		ENSMUSG00000024501	Dpysl3	1.95806	5.77304	16.631	1.18721e-21	1.61925e-18	39.1295
ENSMUSG00000005087	Cd44	1.61666	4.37092	9.43709	1.49819e-12	1.53255e-09	18.3949		ENSMUSG00000042436	Mfap4	2.57237	5.92258	12.1063	2.96159e-16	3.35223e-13	26.8236		ENSMUSG00000042254	Cilp	4.66214	3.91853	16.0187	5.54869e-21	7.0955e-18	37.4366		ENSMUSG00000029864	Gstk1	-2.19924	5.4539	-18.0013	4.33721e-23	4.73247e-20	42.395		ENSMUSG00000015354	Pcolce2	1.528	4.96984	16.4819	1.72178e-21	2.16772e-18	38.7599
ENSMUSG00000027995	Tlr2	1.42594	3.38486	9.47487	1.31976e-12	1.44003e-09	18.3414		ENSMUSG00000000753	Serpinf1	1.83012	6.86749	12.0879	3.13121e-16	3.35223e-13	26.766		ENSMUSG00000030116	Mfap5	2.39861	5.88015	15.8581	8.37179e-21	9.3697e-18	37.1828		ENSMUSG00000097697	4833412C05Rik	5.60718	1.74539	18.6153	1.04535e-23	2.13866e-20	42.3803		ENSMUSG00000034330	Plcg2	1.66693	5.07521	16.4146	2.03776e-21	2.27944e-18	38.5932
ENSMUSG00000027750	Postn	2.00479	6.74478	9.40286	1.68083e-12	1.61825e-09	18.3257		ENSMUSG00000042254	Cilp	3.63034	3.91853	12.0728	3.27706e-16	3.35223e-13	26.6443		ENSMUSG00000029864	Gstk1	-1.87188	5.4539	-15.8482	8.58712e-21	9.3697e-18	37.1517		ENSMUSG00000031934	Panx1	3.00741	2.54141	18.0539	3.8339e-23	4.64982e-20	42.2361		ENSMUSG00000023828	Slc22a3	-2.52725	2.99719	-16.4047	2.08906e-21	2.27944e-18	38.4187
ENSMUSG00000026656	Fcgr2b	1.41605	4.20974	9.33476	2.11385e-12	1.64749e-09	18.0727		ENSMUSG00000020051	Pah	-1.67138	6.02327	-12.0334	3.69371e-16	3.4256e-13	26.6032		ENSMUSG00000029123	Stk32b	2.60935	3.3581	15.5711	1.75856e-20	1.79889e-17	36.3685		ENSMUSG00000030208	Emp1	1.91743	6.8224	17.7817	7.27708e-23	7.444e-20	41.9017		ENSMUSG00000029864	Gstk1	-1.91022	5.4539	-16.206	3.44704e-21	3.52611e-18	38.0714
ENSMUSG00000021701	Plk2	1.26282	4.96803	9.31698	2.24439e-12	1.66972e-09	18.0348		ENSMUSG00000030116	Mfap5	1.84331	5.88015	12.0268	3.76738e-16	3.4256e-13	26.5857		ENSMUSG00000039239	Tgfb2	2.14076	6.1136	15.3448	3.17779e-20	3.05946e-17	35.8664		ENSMUSG00000039542	Ncam1	4.42824	3.16056	17.6675	9.54287e-23	9.18754e-20	41.3134		ENSMUSG00000039959	Hip1	1.37669	6.46252	16.1749	3.72961e-21	3.59074e-18	37.9915
ENSMUSG00000030483	Cyp2b10	-3.34492	3.20653	-9.33764	2.09347e-12	1.64749e-09	17.9921		ENSMUSG00000027254	Map1a	2.14135	5.44627	11.9562	4.66973e-16	4.0226e-13	26.3741		ENSMUSG00000036446	Lum	1.62938	8.40813	15.2798	3.77043e-20	3.08553e-17	35.6979		ENSMUSG00000034330	Plcg2	1.82577	5.07521	17.531	1.32189e-22	1.1387e-19	41.3006		ENSMUSG00000062329	Cytl1	2.52034	5.43324	15.6668	1.37142e-20	1.247e-17	36.6996
ENSMUSG00000004328	Hif3a	-3.09035	1.52448	-9.35956	1.94445e-12	1.64749e-09	17.9551		ENSMUSG00000020473	Aebp1	2.17148	5.85676	11.8008	7.50714e-16	5.85092e-13	25.9056		ENSMUSG00000056973	Ces1d	-3.29286	5.14107	-15.2865	3.70425e-20	3.08553e-17	35.677		ENSMUSG00000029223	Uchl1	3.29343	3.56982	17.5359	1.30634e-22	1.1387e-19	41.2063		ENSMUSG00000030116	Mfap5	2.37026	5.88015	15.5889	1.67882e-20	1.44617e-17	36.4978
ENSMUSG00000030972	Acsm5	-2.34674	1.08739	-9.35817	1.95359e-12	1.64749e-09	17.6794		ENSMUSG00000021185	Dglucy	-1.29723	4.96518	-11.7839	7.90562e-16	5.88142e-13	25.8542		ENSMUSG00000029752	Asns	3.39749	3.18513	15.2873	3.69612e-20	3.08553e-17	35.5035		ENSMUSG00000027188	Pamr1	3.21892	3.03997	17.4254	1.70266e-22	1.39337e-19	40.8357		ENSMUSG00000029123	Stk32b	2.48939	3.3581	15.4521	2.39834e-20	1.96268e-17	36.137
ENSMUSG00000023367	Tmem176a	1.02494	4.88919	9.20418	3.28543e-12	2.33794e-09	17.6609		ENSMUSG00000004939	Nmrk2	2.90964	5.49584	11.6699	1.12239e-15	7.98705e-13	25.5093		ENSMUSG00000036880	Acaa2	-1.8091	8.55082	-15.1937	4.73237e-20	3.68832e-17	35.4726		ENSMUSG00000023828	Slc22a3	-3.0264	2.99719	-17.4031	1.7967e-22	1.40032e-19	40.6192		ENSMUSG00000021702	Thbs4	2.60703	4.39164	15.3892	2.82768e-20	2.20384e-17	35.9829
ENSMUSG00000052727	Map1b	1.11418	5.32457	8.98984	6.80248e-12	4.47139e-09	16.959		ENSMUSG00000025271	Pfkfb1	-2.44467	3.2073	-11.6116	1.34354e-15	9.16241e-13	25.2721		ENSMUSG00000034330	Plcg2	1.53605	5.07521	15.1287	5.62141e-20	4.18207e-17	35.299		ENSMUSG00000052981	Ube2ql1	2.26068	5.55671	17.0385	4.34915e-22	3.23557e-19	40.1247		ENSMUSG00000027254	Map1a	2.65241	5.44627	15.3357	3.25432e-20	2.42107e-17	35.8416
ENSMUSG00000045875	Adra1a	-1.59035	3.48654	-8.98377	6.9446e-12	4.47139e-09	16.9372		ENSMUSG00000027750	Postn	2.44253	6.74478	11.5899	1.43684e-15	9.40672e-13	25.2605		ENSMUSG00000052727	Map1b	1.79052	5.32457	15.069	6.58624e-20	4.68683e-17	35.1419		ENSMUSG00000019997	Ctgf	3.76424	7.73504	16.8643	6.66634e-22	4.74382e-19	39.7025		ENSMUSG00000029223	Uchl1	2.66728	3.56982	15.2789	3.7788e-20	2.68903e-17	35.6849
ENSMUSG00000044338	Aplnr	2.07283	6.43049	8.97715	7.10308e-12	4.47139e-09	16.9183		ENSMUSG00000030772	Dkk3	2.38026	3.04321	11.5555	1.59854e-15	1.00628e-12	25.0377		ENSMUSG00000027750	Postn	3.1157	6.74478	15.023	7.44494e-20	5.07714e-17	35.0232		ENSMUSG00000002500	Rpl3l	-1.87895	6.81687	-16.8107	7.60759e-22	4.79681e-19	39.5716		ENSMUSG00000027447	Cst3	1.25843	11.6169	15.1639	5.1211e-20	3.49238e-17	35.3786
ENSMUSG00000029862	Clcn1	-1.76179	1.31493	-8.89697	9.33845e-12	5.09475e-09	16.5846		ENSMUSG00000030208	Emp1	1.24703	6.8224	11.4979	1.9105e-15	1.14311e-12	24.9748		ENSMUSG00000001493	Meox1	2.74441	5.44	14.9565	8.89129e-20	5.71209e-17	34.8428		ENSMUSG00000071324	Armc2	-1.92691	5.83864	-16.81	7.62004e-22	4.79681e-19	39.5685		ENSMUSG00000004508	Gab2	1.70419	5.33778	14.9626	8.74634e-20	5.72605e-17	34.8587
ENSMUSG00000030317	Timp4	-2.80753	3.04295	-8.76867	1.44876e-11	7.40998e-09	16.2059		ENSMUSG00000038168	P3h2	1.86117	3.25882	11.4904	1.95558e-15	1.14311e-12	24.8901		ENSMUSG00000000753	Serpinf1	2.2399	6.86749	14.9489	9.07401e-20	5.71209e-17	34.8272		ENSMUSG00000041616	Nppa	5.82276	7.92478	16.7885	8.03648e-22	4.8716e-19	39.5171		ENSMUSG00000042254	Cilp	4.19816	3.91853	14.8166	1.29346e-19	8.14235e-17	34.4583
ENSMUSG00000025723	Nmb	-1.60435	0.881471	-8.86486	1.04218e-11	5.50238e-09	16.1588		ENSMUSG00000002020	Ltbp2	3.4092	3.28683	11.4555	2.1797e-15	1.23018e-12	24.6877		ENSMUSG00000023828	Slc22a3	-2.32854	2.99719	-14.9155	9.92069e-20	6.01377e-17	34.5409		ENSMUSG00000007888	Crlf1	4.80306	2.62307	16.8367	7.13541e-22	4.79681e-19	39.4042		ENSMUSG00000025271	Pfkfb1	-3.5353	3.2073	-14.7866	1.40213e-19	8.4995e-17	34.2725
ENSMUSG00000024672	Ms4a7	2.29979	1.78122	8.93841	8.10636e-12	4.73846e-09	16.0364		ENSMUSG00000029864	Gstk1	-1.31105	5.4539	-11.3859	2.70754e-15	1.45638e-12	24.6344		ENSMUSG00000030772	Dkk3	2.81606	3.04321	14.7599	1.50683e-19	8.80796e-17	34.1849		ENSMUSG00000003476	Crhr2	-2.48775	4.76571	-16.4989	1.64992e-21	9.49418e-19	38.7879		ENSMUSG00000030772	Dkk3	2.6692	3.04321	14.7285	1.6398e-19	9.58524e-17	34.2142
ENSMUSG00000022371	Col14a1	1.33428	5.44188	8.69482	1.86674e-11	9.25846e-09	15.9758		ENSMUSG00000017466	Timp2	1.27678	8.38367	11.3799	2.75847e-15	1.45638e-12	24.6077		ENSMUSG00000007888	Crlf1	4.48142	2.62307	14.6389	2.0899e-19	1.17949e-16	33.6855		ENSMUSG00000000753	Serpinf1	2.47883	6.86749	16.4912	1.68223e-21	9.49418e-19	38.7825		ENSMUSG00000052981	Ube2ql1	1.90777	5.55671	14.6968	1.78648e-19	9.89744e-17	34.1426
ENSMUSG00000021913	Ogdhl	-1.20153	6.80577	-8.6777	1.97992e-11	9.52619e-09	15.9119		ENSMUSG00000097697	4833412C05Rik	4.24951	1.74539	11.8266	6.93713e-16	5.677e-13	24.5581		ENSMUSG00000005667	Mthfd2	4.10411	2.91316	14.5466	2.68472e-19	1.46469e-16	33.3967		ENSMUSG00000024132	Eci1	-1.79612	7.77591	-16.4428	1.8989e-21	1.03598e-18	38.6617		ENSMUSG00000005667	Mthfd2	3.63268	2.91316	14.6911	1.81416e-19	9.89744e-17	34.0628
ENSMUSG00000022816	Fstl1	1.27196	6.61838	8.66941	2.03713e-11	9.52619e-09	15.8862		ENSMUSG00000040711	Sh3pxd2b	1.65236	5.80259	11.3327	3.19627e-15	1.63479e-12	24.4708		ENSMUSG00000027332	Ivd	-1.2568	8.32254	-14.4016	3.98867e-19	2.04008e-16	33.3576		ENSMUSG00000045776	Lrtm1	-2.72913	8.45855	-16.4291	1.96497e-21	1.03744e-18	38.6274		ENSMUSG00000033420	Antxr1	1.30857	4.9708	14.5873	2.40389e-19	1.26918e-16	33.8533
ENSMUSG00000035385	Ccl2	4.13403	2.37542	8.91074	8.90946e-12	5.02831e-09	15.7549		ENSMUSG00000027848	Olfml3	1.28821	6.18074	11.2712	3.87496e-15	1.92186e-12	24.2773		ENSMUSG00000044674	Fzd1	1.62304	4.51842	14.3583	4.49104e-19	2.22742e-16	33.2395		ENSMUSG00000022665	Ccdc80	1.96232	7.1984	16.2258	3.27894e-21	1.67708e-18	38.1181		ENSMUSG00000035493	Tgfbi	1.9877	5.74113	14.5413	2.72343e-19	1.39295e-16	33.7219
ENSMUSG00000001493	Meox1	1.70973	5.44	8.55387	3.03289e-11	1.3063e-08	15.5002		ENSMUSG00000033419	Snap91	1.32049	4.10798	11.2547	4.07992e-15	1.964e-12	24.2356		ENSMUSG00000031934	Panx1	2.35702	2.54141	14.4071	3.92861e-19	2.04008e-16	33.2124		ENSMUSG00000046841	Ckap4	1.60261	5.51261	16.1682	3.79416e-21	1.88179e-18	37.9758		ENSMUSG00000041616	Nppa	4.92463	7.92478	14.5061	2.99771e-19	1.44305e-16	33.6193
ENSMUSG00000023153	Tmem52	-2.26059	1.52273	-8.5593	2.9766e-11	1.3063e-08	15.4355		ENSMUSG00000024501	Dpysl3	1.32315	5.77304	11.1518	5.63738e-15	2.6362e-12	23.9098		ENSMUSG00000023043	Krt18	4.76778	1.34778	14.2852	5.4896e-19	2.64259e-16	31.966		ENSMUSG00000056973	Ces1d	-3.67667	5.14107	-16.1344	4.13316e-21	1.98963e-18	37.8613		ENSMUSG00000031934	Panx1	2.29577	2.54141	14.5076	2.9856e-19	1.44305e-16	33.5987
ENSMUSG00000022150	Dab2	1.03857	6.61652	8.50359	3.6077e-11	1.51403e-08	15.3268		ENSMUSG00000044674	Fzd1	1.32943	4.51842	11.1369	5.90894e-15	2.68643e-12	23.8733		ENSMUSG00000033419	Snap91	1.54059	4.10798	13.8526	1.82565e-18	8.53727e-16	31.8509		ENSMUSG00000021702	Thbs4	2.68795	4.39164	15.9423	6.74597e-21	3.15461e-18	37.4027		ENSMUSG00000024132	Eci1	-1.57294	7.77591	-14.4273	3.717e-19	1.73818e-16	33.404
ENSMUSG00000046805	Mpeg1	1.23437	4.44548	8.42165	4.78942e-11	1.95971e-08	15.058		ENSMUSG00000031934	Panx1	1.99958	2.54141	11.0995	6.64857e-15	2.86361e-12	23.6095		ENSMUSG00000003934	Efnb3	-3.19735	5.28496	-13.8124	2.04368e-18	9.29136e-16	31.7403		ENSMUSG00000029467	Atp2a2	-1.30748	13.0829	-15.8825	7.86382e-21	3.5752e-18	37.2457		ENSMUSG00000032479	Map4	1.15366	8.95522	14.1637	7.67497e-19	3.48934e-16	32.6775
ENSMUSG00000007659	Bcl2l1	-1.61998	5.74701	-8.32635	6.6637e-11	2.59678e-08	14.7259		ENSMUSG00000026426	Arl8a	1.31741	5.05665	11.0046	8.9748e-15	3.76642e-12	23.4585		ENSMUSG00000004939	Nmrk2	3.38719	5.49584	13.7896	2.17919e-18	9.63966e-16	31.6781		ENSMUSG00000036880	Acaa2	-1.88681	8.55082	-15.8183	9.27525e-21	3.99495e-18	37.0823		ENSMUSG00000030208	Emp1	1.51744	6.8224	14.0289	1.1157e-18	4.93533e-16	32.3094
ENSMUSG00000045284	Dcaf12l1	-1.47577	1.6085	-8.39231	5.30165e-11	2.11639e-08	14.693		ENSMUSG00000087579	Hectd2os	1.35197	3.97476	10.9167	1.18619e-14	4.7352e-12	23.1856		ENSMUSG00000046841	Ckap4	1.34786	5.51261	13.7469	2.4577e-18	1.05856e-15	31.5558		ENSMUSG00000030772	Dkk3	2.85563	3.04321	15.7861	1.0076e-20	4.22856e-18	36.9515		ENSMUSG00000023439	Gnb3	-2.77231	3.45703	-13.861	1.78341e-18	7.03148e-16	31.865
ENSMUSG00000026043	Col3a1	2.13057	7.45801	8.18246	1.09882e-10	4.08735e-08	14.2347		ENSMUSG00000039168	Dap	1.53432	5.7226	10.889	1.29523e-14	5.04737e-12	23.0881		ENSMUSG00000021185	Dglucy	-1.5533	4.96518	-13.6166	3.55124e-18	1.49034e-15	31.1952		ENSMUSG00000052727	Map1b	1.86346	5.32457	15.7446	1.12159e-20	4.58925e-18	36.8993		ENSMUSG00000000753	Serpinf1	2.07872	6.86749	13.8568	1.80438e-18	7.03148e-16	31.8285
ENSMUSG00000000317	Bcl6b	1.46351	5.20683	8.09165	1.50792e-10	5.14169e-08	13.9401		ENSMUSG00000029862	Clcn1	-2.98363	1.31493	-10.9569	1.04405e-14	4.272e-12	23.0364		ENSMUSG00000030747	Dgat2	-1.93799	7.55526	-13.4595	5.55141e-18	2.2715e-15	30.7418		ENSMUSG00000027848	Olfml3	1.77179	6.18074	15.6319	1.50159e-20	5.99426e-18	36.6058		ENSMUSG00000014602	Kif1a	2.7172	2.0167	13.8882	1.6526e-18	6.76203e-16	31.8276
ENSMUSG00000013584	Aldh1a2	2.02617	2.4378	8.10911	1.41882e-10	4.94082e-08	13.9024		ENSMUSG00000022665	Ccdc80	1.31305	7.1984	10.7855	1.80179e-14	6.85811e-12	22.7495		ENSMUSG00000027254	Map1a	2.28592	5.44627	13.3715	7.13911e-18	2.8499e-15	30.4998		ENSMUSG00000027750	Postn	3.20491	6.74478	15.6133	1.57567e-20	6.14025e-18	36.5561		ENSMUSG00000029499	Pxmp2	-1.30251	5.02065	-13.788	2.189e-18	8.33194e-16	31.6544
ENSMUSG00000033863	Klf9	-1.5083	5.42191	-8.08252	1.55672e-10	5.19977e-08	13.8983		ENSMUSG00000023828	Slc22a3	-1.49792	2.99719	-10.7316	2.14059e-14	7.96252e-12	22.5955		ENSMUSG00000108994	Gm31663	-2.53258	3.41354	-13.2186	1.10786e-17	4.31723e-15	30.0131		ENSMUSG00000032332	Col12a1	4.83267	1.43646	15.8416	8.73583e-21	3.86431e-18	36.4937		ENSMUSG00000022665	Ccdc80	1.66944	7.1984	13.7787	2.24691e-18	8.35798e-16	31.6087
ENSMUSG00000028307	Aldob	-3.15799	0.765702	-8.13699	1.28737e-10	4.58052e-08	13.7801		ENSMUSG00000021646	Mccc2	-1.09095	5.24519	-10.6245	3.01865e-14	1.09792e-11	22.2506		ENSMUSG00000046402	Rbp1	1.95538	5.51115	13.1885	1.20818e-17	4.59868e-15	29.9768		ENSMUSG00000032666	1700025G04Rik	1.2014	6.17885	15.5668	1.77825e-20	6.72704e-18	36.4371		ENSMUSG00000000308	Ckmt1	3.81468	0.843144	13.9256	1.48832e-18	6.41033e-16	31.5814
ENSMUSG00000035828	Pim3	-1.29724	5.79172	-8.0372	1.82354e-10	5.95791e-08	13.7392		ENSMUSG00000001493	Meox1	1.92799	5.44	10.5646	3.66123e-14	1.30268e-11	22.0631		ENSMUSG00000003476	Crhr2	-1.92641	4.76571	-13.1543	1.33365e-17	4.96088e-15	29.8863		ENSMUSG00000033419	Snap91	1.75425	4.10798	15.5289	1.96275e-20	7.13876e-18	36.3428		ENSMUSG00000024524	Gnal	4.45753	1.02309	13.8915	1.63706e-18	6.76203e-16	31.3466
ENSMUSG00000050335	Lgals3	2.0777	2.73863	7.99769	2.09353e-10	6.58939e-08	13.5234		ENSMUSG00000005628	Tmod4	-1.47837	3.55787	-10.5195	4.23351e-14	1.47267e-11	21.9364		ENSMUSG00000056271	Lman1l	2.29537	2.33986	13.1043	1.54164e-17	5.60711e-15	29.6748		ENSMUSG00000032925	Itgbl1	2.93626	2.69549	15.5603	1.80845e-20	6.72704e-18	36.3186		ENSMUSG00000108994	Gm31663	-2.66104	3.41354	-13.6031	3.68946e-18	1.31273e-15	31.1347
ENSMUSG00000029330	Cds1	-1.23181	3.82464	-7.96151	2.37592e-10	7.20123e-08	13.4966		ENSMUSG00000040010	Slc7a5	2.18355	4.0423	10.5134	4.31893e-14	1.47267e-11	21.9156		ENSMUSG00000024132	Eci1	-1.41926	7.77591	-13.0252	1.93935e-17	6.87712e-15	29.4971		ENSMUSG00000053898	Ech1	-1.80447	9.88478	-15.4494	2.41568e-20	8.41222e-18	36.1273		ENSMUSG00000032332	Col12a1	4.31509	1.43646	13.7384	2.5169e-18	9.15426e-16	31.1203
ENSMUSG00000027955	Fam198b	1.45086	6.57458	7.96377	2.35715e-10	7.20123e-08	13.494		ENSMUSG00000025558	Dock9	-1.40602	5.4693	-10.3853	6.53705e-14	2.18351e-11	21.4885		ENSMUSG00000002500	Rpl3l	-1.43478	6.81687	-13.019	1.97486e-17	6.87712e-15	29.4812		ENSMUSG00000044674	Fzd1	1.73909	4.51842	15.4124	2.66104e-20	9.07359e-18	36.0435		ENSMUSG00000029752	Asns	2.74513	3.18513	13.5481	4.31366e-18	1.50216e-15	30.9981
ENSMUSG00000041616	Nppa	2.72849	7.92478	7.85877	3.40466e-10	9.77615e-08	13.1297		ENSMUSG00000041120	Nbl1	2.15549	5.12711	10.2981	8.68157e-14	2.78745e-11	21.2207		ENSMUSG00000031207	Msn	1.22573	8.68333	13.0116	2.01783e-17	6.88038e-15	29.4555		ENSMUSG00000025271	Pfkfb1	-4.11455	3.2073	-15.4894	2.17551e-20	7.74055e-18	35.9499		ENSMUSG00000033419	Snap91	1.48966	4.10798	13.4886	5.10987e-18	1.74236e-15	30.8242
ENSMUSG00000029752	Asns	2.04913	3.18513	7.82802	3.79238e-10	1.07017e-07	12.8925		ENSMUSG00000040213	Kyat3	-1.11427	4.98471	-10.2979	8.68576e-14	2.78745e-11	21.2084		ENSMUSG00000029499	Pxmp2	-1.22077	5.02065	-12.9756	2.24076e-17	7.48461e-15	29.3666		ENSMUSG00000026235	Epha4	-2.54148	4.49482	-15.3491	3.14181e-20	1.04943e-17	35.8733		ENSMUSG00000002020	Ltbp2	3.38863	3.28683	13.3822	6.92409e-18	2.19949e-15	30.5274
ENSMUSG00000026029	Casp8	1.03474	3.58731	7.78228	4.45264e-10	1.23519e-07	12.8902		ENSMUSG00000040249	Lrp1	1.49468	8.65531	10.2484	1.0206e-13	3.21234e-11	21.0245		ENSMUSG00000053898	Ech1	-1.50831	9.88478	-12.9247	2.59955e-17	8.39785e-15	29.2027		ENSMUSG00000045875	Adra1a	-3.56504	3.48654	-15.3008	3.56688e-20	1.16758e-17	35.6673		ENSMUSG00000087579	Hectd2os	1.57457	3.97476	13.379	6.98805e-18	2.19949e-15	30.5191
ENSMUSG00000032766	Gng11	1.12639	3.46724	7.75695	4.86677e-10	1.30941e-07	12.8039		ENSMUSG00000020734	Grin2c	3.36354	2.38471	10.2417	1.04332e-13	3.22188e-11	20.8616		ENSMUSG00000013698	Pea15a	1.01022	7.61585	12.9224	2.61679e-17	8.39785e-15	29.1988		ENSMUSG00000003934	Efnb3	-3.86128	5.28496	-15.1755	4.96551e-20	1.59354e-17	35.4146		ENSMUSG00000029816	Gpnmb	3.52295	1.83165	13.3799	6.96927e-18	2.19949e-15	30.4249
ENSMUSG00000053964	Lgals4	-1.27898	4.06409	-7.75616	4.88018e-10	1.30941e-07	12.7886		ENSMUSG00000022951	Rcan1	2.00095	8.29183	10.1758	1.29402e-13	3.78201e-11	20.7894		ENSMUSG00000037370	Enpp1	1.75206	4.34298	12.8868	2.904e-17	8.80179e-15	29.1165		ENSMUSG00000027004	Frzb	2.52393	4.65927	15.165	5.10529e-20	1.60689e-17	35.3974		ENSMUSG00000025475	Adgra1	3.93763	0.514913	13.464	5.47981e-18	1.83037e-15	30.341
ENSMUSG00000042436	Mfap4	1.71734	5.92258	7.75034	4.98111e-10	1.31493e-07	12.7754		ENSMUSG00000045875	Adra1a	-2.12155	3.48654	-10.1545	1.38747e-13	3.91531e-11	20.7699		ENSMUSG00000025271	Pfkfb1	-3.15618	3.2073	-12.9106	2.70863e-17	8.52541e-15	29.0504		ENSMUSG00000025745	Hadha	-1.45662	9.3829	-15.0933	6.1748e-20	1.90685e-17	35.1917		ENSMUSG00000036880	Acaa2	-1.58644	8.55082	-13.321	8.25232e-18	2.54841e-15	30.3061
ENSMUSG00000033066	Gas7	1.29017	5.22956	7.6816	6.34228e-10	1.62194e-07	12.5382		ENSMUSG00000036880	Acaa2	-1.20522	8.55082	-10.1456	1.42856e-13	3.96291e-11	20.6895		ENSMUSG00000023439	Gnb3	-2.48962	3.45703	-12.8165	3.56776e-17	1.0617e-14	28.8966		ENSMUSG00000039959	Hip1	1.27153	6.46252	15.0228	7.44915e-20	2.21673e-17	35.0088		ENSMUSG00000032925	Itgbl1	2.48326	2.69549	13.1436	1.37594e-17	4.17037e-15	29.8358
ENSMUSG00000045319	Proser2	-1.57859	2.98994	-7.64452	7.22583e-10	1.76515e-07	12.4235		ENSMUSG00000039239	Tgfb2	1.44203	6.1136	10.0884	1.72303e-13	4.70014e-11	20.5206		ENSMUSG00000029223	Uchl1	2.24548	3.56982	12.7549	4.27587e-17	1.22778e-14	28.7313		ENSMUSG00000014602	Kif1a	2.80768	2.0167	15.0564	6.81123e-20	2.06443e-17	34.9589		ENSMUSG00000027656	Wisp2	3.07338	1.73642	13.0653	1.7261e-17	5.13656e-15	29.5215
ENSMUSG00000026435	Slc45a3	-1.61436	1.88867	-7.65377	6.99447e-10	1.7421e-07	12.3702		ENSMUSG00000029123	Stk32b	1.86091	3.3581	10.0718	1.81935e-13	4.88151e-11	20.498		ENSMUSG00000045875	Adra1a	-3.16596	3.48654	-12.7677	4.11795e-17	1.20355e-14	28.6784		ENSMUSG00000027809	Etfdh	-1.51705	7.91784	-14.9182	9.84999e-20	2.82833e-17	34.728		ENSMUSG00000022371	Col14a1	1.94407	5.44188	12.9178	2.65227e-17	7.75174e-15	29.1641
ENSMUSG00000086938	4930481A15Rik	-2.02083	2.63202	-7.60395	8.33504e-10	1.92278e-07	12.2863		ENSMUSG00000067242	Lgi1	-2.9379	0.730065	-10.2339	1.07012e-13	3.22346e-11	20.4089		ENSMUSG00000003809	Gcdh	-1.21485	4.89106	-12.6354	6.08278e-17	1.7165e-14	28.3783		ENSMUSG00000027656	Wisp2	3.8641	1.73642	14.9752	8.45741e-20	2.47183e-17	34.5053		ENSMUSG00000003934	Efnb3	-2.94824	5.28496	-12.8577	3.16221e-17	9.07999e-15	29.0082
ENSMUSG00000034205	Loxl2	1.33786	4.56657	7.60375	8.341e-10	1.92278e-07	12.2861		ENSMUSG00000030972	Acsm5	-3.17843	1.08739	-10.1657	1.33744e-13	3.84034e-11	20.3189		ENSMUSG00000041616	Nppa	4.24821	7.92478	12.5625	7.54829e-17	2.09395e-14	28.144		ENSMUSG00000053646	Plxnb1	-1.99115	5.53114	-14.7616	1.50006e-19	4.19865e-17	34.3225		ENSMUSG00000019929	Dcn	1.37973	10.225	12.8282	3.44747e-17	9.72841e-15	28.874
ENSMUSG00000031770	Herpud1	-1.05901	8.27312	-7.59386	8.63648e-10	1.96324e-07	12.2072		ENSMUSG00000037490	Slc2a12	-1.34726	3.87404	-10.006	2.25908e-13	5.77725e-11	20.2885		ENSMUSG00000027188	Pamr1	2.12157	3.03997	12.5488	7.86155e-17	2.1445e-14	28.1154		ENSMUSG00000033420	Antxr1	1.31723	4.9708	14.7141	1.70523e-19	4.65159e-17	34.1943		ENSMUSG00000045875	Adra1a	-2.84122	3.48654	-12.7826	3.94115e-17	1.07508e-14	28.8131
ENSMUSG00000030772	Dkk3	1.86936	3.04321	7.62422	7.7609e-10	1.86798e-07	12.1749		ENSMUSG00000013089	Etv5	1.56472	5.35546	10.0069	2.25221e-13	5.77725e-11	20.2692		ENSMUSG00000021196	Pfkp	1.39007	5.78644	12.5317	8.27093e-17	2.21919e-14	28.0611		ENSMUSG00000059408	Mrgprh	-2.88695	2.86014	-14.7583	1.51354e-19	4.19865e-17	34.1394		ENSMUSG00000016918	Sulf1	1.54717	5.31031	12.7666	4.13155e-17	1.10854e-14	28.721
ENSMUSG00000020051	Pah	-1.06136	6.02327	-7.56007	9.72809e-10	2.15162e-07	12.1039		ENSMUSG00000053398	Phgdh	2.97832	2.23651	10.0214	2.14761e-13	5.66933e-11	20.2688		ENSMUSG00000040213	Kyat3	-1.36985	4.98471	-12.4904	9.3525e-17	2.46891e-14	27.9517		ENSMUSG00000031595	Pdgfrl	2.42112	3.88012	14.675	1.89511e-19	5.08479e-17	34.0953		ENSMUSG00000017466	Timp2	1.4238	8.38367	12.7335	4.55383e-17	1.20214e-14	28.5976
ENSMUSG00000020205	Phlda1	1.96552	3.8371	7.5233	1.10742e-09	2.38489e-07	12.0029		ENSMUSG00000027864	Ptgfrn	1.12556	6.0617	9.98711	2.40388e-13	6.05297e-11	20.1883		ENSMUSG00000040711	Sh3pxd2b	1.81165	5.80259	12.4334	1.10829e-16	2.87926e-14	27.7738		ENSMUSG00000008136	Fhl2	-2.15218	9.55743	-14.6305	2.13795e-19	5.64383e-17	33.9527		ENSMUSG00000028082	Sh3d19	1.27011	5.71953	12.667	5.54075e-17	1.42086e-14	28.4178
ENSMUSG00000028583	Pdpn	1.2443	4.02716	7.47463	1.3148e-09	2.79472e-07	11.8457		ENSMUSG00000034675	Dbn1	2.15771	3.87559	9.95552	2.66773e-13	6.53719e-11	20.1297		ENSMUSG00000032263	Bckdhb	-1.35165	5.83108	-12.3288	1.51531e-16	3.87517e-14	27.4597		ENSMUSG00000001027	Scn4a	-2.66494	5.23513	-14.6058	2.28576e-19	5.93827e-17	33.9084		ENSMUSG00000025745	Hadha	-1.22032	9.3829	-12.6661	5.556e-17	1.42086e-14	28.3971
ENSMUSG00000034209	Rasl10a	-1.58027	1.76466	-7.41463	1.62487e-09	3.32429e-07	11.624		ENSMUSG00000059408	Mrgprh	-1.5852	2.86014	-9.95457	2.67607e-13	6.53719e-11	20.1228		ENSMUSG00000033420	Antxr1	1.09968	4.9708	12.3195	1.55832e-16	3.92385e-14	27.4397		ENSMUSG00000040213	Kyat3	-1.64761	4.98471	-14.5717	2.50739e-19	6.41225e-17	33.8175		ENSMUSG00000057378	Ryr3	3.01896	1.15543	12.6238	6.29485e-17	1.58504e-14	28.238
ENSMUSG00000040648	Ppip5k2	-1.21555	5.45215	-7.35752	1.98801e-09	3.96802e-07	11.4003		ENSMUSG00000025140	Pycr1	2.44206	2.24152	9.88406	3.37773e-13	8.12989e-11	19.8404		ENSMUSG00000087579	Hectd2os	1.39484	3.97476	12.1944	2.26953e-16	5.46257e-14	27.081		ENSMUSG00000019796	Lrp11	1.79256	4.22851	14.5364	2.76044e-19	6.84548e-17	33.7232		ENSMUSG00000033429	Mcee	-1.00314	5.3685	-12.5967	6.8216e-17	1.69165e-14	28.2169
ENSMUSG00000030087	Klf15	-1.37534	5.56807	-7.31946	2.27419e-09	4.37902e-07	11.2692		ENSMUSG00000024011	Pi16	1.96725	6.62578	9.84758	3.8111e-13	8.78538e-11	19.7262		ENSMUSG00000027656	Wisp2	3.08946	1.73642	12.2733	1.78998e-16	4.43889e-14	27.0731		ENSMUSG00000033182	Kbtbd12	-1.11388	5.45627	-14.5374	2.75263e-19	6.84548e-17	33.7149		ENSMUSG00000020734	Grin2c	3.34002	2.38471	12.5212	8.5348e-17	2.08491e-14	28.0406
ENSMUSG00000030852	Tacc2	-1.1236	9.08711	-7.28234	2.5931e-09	4.93504e-07	11.1276		ENSMUSG00000032012	Nectin1	1.77717	3.72287	9.79336	4.56121e-13	1.03685e-10	19.6038		ENSMUSG00000016494	Cd34	1.17321	7.59913	12.1796	2.37325e-16	5.62941e-14	27.0033		ENSMUSG00000027406	Idh3b	-1.08345	8.17531	-14.5255	2.84364e-19	6.94654e-17	33.6697		ENSMUSG00000074971	Fibin	2.32886	2.59436	12.511	8.79776e-17	2.11754e-14	28.0155
ENSMUSG00000030116	Mfap5	1.13195	5.88015	7.24902	2.91752e-09	5.42626e-07	11.0417		ENSMUSG00000029816	Gpnmb	3.20296	1.83165	9.86215	3.63164e-13	8.61436e-11	19.5263		ENSMUSG00000022816	Fstl1	1.76699	6.61838	12.15	2.59454e-16	6.06642e-14	26.9188		ENSMUSG00000022442	Ttll1	-2.6631	6.41989	-14.492	3.11536e-19	7.49839e-17	33.593		ENSMUSG00000027750	Postn	2.56395	6.74478	12.4152	1.17021e-16	2.77577e-14	27.6628
ENSMUSG00000045312	Lhfpl2	1.68443	3.43957	7.19247	3.56372e-09	6.55364e-07	10.8596		ENSMUSG00000031712	Il15	-1.1649	5.27746	-9.7767	4.82051e-13	1.08079e-10	19.5064		ENSMUSG00000060512	0610040J01Rik	-2.75527	1.49036	-12.2478	1.93261e-16	4.72106e-14	26.7559		ENSMUSG00000031207	Msn	1.3575	8.68333	14.4015	3.98958e-19	9.32496e-17	33.3301		ENSMUSG00000114196	Gm47547	-2.84311	2.862	-12.3038	1.63327e-16	3.80537e-14	27.3931
ENSMUSG00000013089	Etv5	1.14353	5.35546	7.13067	4.43532e-09	7.89053e-07	10.6457		ENSMUSG00000038508	Gdf15	4.18487	5.19665	9.7622	5.0583e-13	1.11877e-10	19.4978		ENSMUSG00000021702	Thbs4	2.04517	4.39164	12.08	3.20693e-16	7.28998e-14	26.737		ENSMUSG00000020458	Rtn4	1.89725	6.00777	14.3964	4.04517e-19	9.32496e-17	33.3246		ENSMUSG00000056271	Lman1l	2.24607	2.33986	12.3003	1.65077e-16	3.80537e-14	27.3914
ENSMUSG00000047945	Marcksl1	1.43845	3.31977	7.03609	6.2007e-09	1.06828e-06	10.3414		ENSMUSG00000031548	Sfrp1	1.27906	5.4982	9.75584	5.1662e-13	1.1274e-10	19.4368		ENSMUSG00000018574	Acadvl	-1.19581	7.0706	-12.0872	3.13772e-16	7.23311e-14	26.7274		ENSMUSG00000029499	Pxmp2	-1.39929	5.02065	-14.2948	5.34684e-19	1.21544e-16	33.0638		ENSMUSG00000023043	Krt18	3.50588	1.34778	12.2954	1.6749e-16	3.80737e-14	27.2221
ENSMUSG00000040711	Sh3pxd2b	1.03902	5.80259	7.03911	6.13478e-09	1.06817e-06	10.3109		ENSMUSG00000027188	Pamr1	1.74369	3.03997	9.68971	6.43712e-13	1.33766e-10	19.2593		ENSMUSG00000038508	Gdf15	4.58758	5.19665	12.0745	3.26079e-16	7.31088e-14	26.7133		ENSMUSG00000013089	Etv5	2.21417	5.35546	14.2485	6.0731e-19	1.35417e-16	32.9326		ENSMUSG00000031453	Rasa3	1.01184	5.22672	12.2313	2.03058e-16	4.55268e-14	27.129
ENSMUSG00000005672	Kit	1.12305	2.89421	7.01982	6.56892e-09	1.10839e-06	10.2914		ENSMUSG00000022816	Fstl1	1.40858	6.61838	9.64646	7.43496e-13	1.47645e-10	19.0616		ENSMUSG00000023092	Fhl1	2.00825	9.07914	12.0524	3.48672e-16	7.71177e-14	26.6167		ENSMUSG00000062329	Cytl1	2.2692	5.43324	14.2456	6.12262e-19	1.35417e-16	32.9163		ENSMUSG00000040213	Kyat3	-1.31436	4.98471	-12.1869	2.32153e-16	5.13465e-14	27.0022
ENSMUSG00000034258	Flvcr2	-1.25617	1.49533	-6.99944	7.06078e-09	1.16731e-06	10.1974		ENSMUSG00000056271	Lman1l	2.03139	2.33986	9.64435	7.48737e-13	1.47645e-10	19.0335		ENSMUSG00000031595	Pdgfrl	1.92441	3.88012	12.0264	3.77236e-16	8.2323e-14	26.5821		ENSMUSG00000018574	Acadvl	-1.4111	7.0706	-14.2396	6.22465e-19	1.35838e-16	32.8909		ENSMUSG00000021203	Otub2	1.57383	3.66158	12.1284	2.76981e-16	6.04445e-14	26.8716
ENSMUSG00000048546	Tob2	-1.4426	6.35805	-6.97725	7.63871e-09	1.22571e-06	10.0777		ENSMUSG00000056973	Ces1d	-1.84009	5.14107	-9.61502	8.25713e-13	1.60886e-10	18.9727		ENSMUSG00000021203	Otub2	1.54877	3.66158	12.012	3.94068e-16	8.48646e-14	26.541		ENSMUSG00000032047	Acat1	-1.34356	7.51666	-14.1721	7.50003e-19	1.61517e-16	32.7038		ENSMUSG00000053898	Ech1	-1.40886	9.88478	-12.0753	3.25216e-16	6.73773e-14	26.629
ENSMUSG00000039239	Tgfb2	1.04089	6.1136	6.94105	8.68484e-09	1.36678e-06	9.98342		ENSMUSG00000000957	Mmp14	1.78165	5.52556	9.58373	9.16662e-13	1.70489e-10	18.8708		ENSMUSG00000026426	Arl8a	1.35857	5.05665	11.9849	4.27936e-16	9.09615e-14	26.432		ENSMUSG00000029123	Stk32b	2.47203	3.3581	14.1261	8.51887e-19	1.81076e-16	32.6008		ENSMUSG00000060512	0610040J01Rik	-2.69389	1.49036	-12.1124	2.90683e-16	6.26002e-14	26.5994
ENSMUSG00000026042	Col5a2	1.31758	4.33078	6.92741	9.11535e-09	1.41786e-06	9.96947		ENSMUSG00000053898	Ech1	-1.11837	9.88478	-9.5911	8.94382e-13	1.6882e-10	18.8658		ENSMUSG00000056515	Rab31	1.10078	5.46407	11.892	5.67924e-16	1.17661e-13	26.1482		ENSMUSG00000000308	Ckmt1	4.93034	0.843144	14.4231	3.75998e-19	8.91879e-17	32.2396		ENSMUSG00000046841	Ckap4	1.18725	5.51261	12.0363	3.66044e-16	7.39635e-14	26.5335
ENSMUSG00000006642	Tcf23	-2.08607	0.458578	-6.99658	7.13275e-09	1.16742e-06	9.91857		ENSMUSG00000023043	Krt18	3.19016	1.34778	9.68554	6.527e-13	1.33766e-10	18.8388		ENSMUSG00000031548	Sfrp1	1.53407	5.4982	11.8497	6.46416e-16	1.32249e-13	26.019		ENSMUSG00000027022	Xirp2	2.17752	9.18687	13.9982	1.21522e-18	2.54994e-16	32.2173		ENSMUSG00000022449	Adamts20	3.48556	0.896408	12.0822	3.18545e-16	6.68413e-14	26.5328
ENSMUSG00000022951	Rcan1	1.36748	8.29183	6.92533	9.18267e-09	1.41786e-06	9.89377		ENSMUSG00000035493	Tgfbi	1.31814	5.74113	9.4963	1.22825e-12	2.20909e-10	18.5755		ENSMUSG00000005628	Tmod4	-1.74138	3.55787	-11.8269	6.92958e-16	1.37478e-13	25.9844		ENSMUSG00000029158	Yipf7	-1.4261	6.58361	-13.9485	1.39595e-18	2.89209e-16	32.09		ENSMUSG00000031740	Mmp2	1.70888	7.9269	11.9417	4.88029e-16	9.74094e-14	26.2266
ENSMUSG00000022357	Klhl38	-1.05051	3.77832	-6.85022	1.19857e-08	1.73602e-06	9.6803		ENSMUSG00000030483	Cyp2b10	-5.35274	3.20653	-9.51824	1.1412e-12	2.07534e-10	18.4086		ENSMUSG00000028019	Pdgfc	2.65502	1.67044	11.9035	5.48378e-16	1.15068e-13	25.9769		ENSMUSG00000090084	Srpx	2.7285	2.71547	13.9357	1.44681e-18	2.95999e-16	32.0504		ENSMUSG00000030972	Acsm5	-4.41143	1.08739	-12.0459	3.55589e-16	7.27491e-14	26.0456
ENSMUSG00000024222	Fkbp5	-2.51877	3.62668	-6.84245	1.23207e-08	1.76889e-06	9.67153		ENSMUSG00000031740	Mmp2	1.35504	7.9269	9.44559	1.45605e-12	2.59034e-10	18.3865		ENSMUSG00000021646	Mccc2	-1.21998	5.24519	-11.8316	6.83073e-16	1.37478e-13	25.9699		ENSMUSG00000027447	Cst3	1.1499	11.6169	13.8582	1.79755e-18	3.63216e-16	31.8259		ENSMUSG00000007888	Crlf1	3.59419	2.62307	11.8136	7.21846e-16	1.42343e-13	25.9258
ENSMUSG00000026090	2010300C02Rik	-2.02227	0.403771	-6.96669	7.93024e-09	1.26014e-06	9.67067		ENSMUSG00000050211	Pla2g4e	-1.60954	2.79593	-9.39285	1.73838e-12	2.99908e-10	18.2939		ENSMUSG00000059325	Hopx	-2.18615	4.0739	-11.8011	7.50031e-16	1.4614e-13	25.9066		ENSMUSG00000037490	Slc2a12	-1.95419	3.87404	-13.8308	1.94095e-18	3.78185e-16	31.7926		ENSMUSG00000041559	Fmod	3.2716	2.40178	11.7695	8.26417e-16	1.60512e-13	25.8112
ENSMUSG00000030711	Sult1a1	-1.55962	5.2907	-6.85322	1.18589e-08	1.73299e-06	9.65756		ENSMUSG00000002602	Axl	1.09545	7.23304	9.40605	1.6629e-12	2.92653e-10	18.258		ENSMUSG00000025780	Itih5	1.72344	4.44971	11.7843	7.89584e-16	1.50269e-13	25.8461		ENSMUSG00000030095	Tmem43	1.27912	5.48227	13.8398	1.89255e-18	3.74558e-16	31.7905		ENSMUSG00000061533	Cep128	-2.20944	3.50321	-11.7667	8.33601e-16	1.60512e-13	25.7858
ENSMUSG00000035373	Ccl7	4.06836	0.503349	7.34362	2.08809e-09	4.11756e-07	9.60981		ENSMUSG00000006369	Fbln1	1.82533	7.84598	9.39244	1.74077e-12	2.99908e-10	18.2107		ENSMUSG00000032047	Acat1	-1.11271	7.51666	-11.7766	8.08614e-16	1.52122e-13	25.7822		ENSMUSG00000108994	Gm31663	-2.73074	3.41354	-13.8385	1.89945e-18	3.74558e-16	31.7836		ENSMUSG00000025780	Itih5	1.6837	4.44971	11.732	9.27145e-16	1.76449e-13	25.6427
ENSMUSG00000034641	Cd300ld	1.18855	2.8652	6.81053	1.37979e-08	1.94681e-06	9.57593		ENSMUSG00000019997	Ctgf	2.10656	7.73504	9.38739	1.77057e-12	3.01864e-10	18.1963		ENSMUSG00000022665	Ccdc80	1.42418	7.1984	11.7432	8.95873e-16	1.66622e-13	25.6812		ENSMUSG00000022816	Fstl1	1.99769	6.61838	13.8131	2.04e-18	3.88903e-16	31.7056		ENSMUSG00000031595	Pdgfrl	1.85122	3.88012	11.7165	9.72337e-16	1.80844e-13	25.6093
ENSMUSG00000067242	Lgi1	-1.2893	0.730065	-6.78355	1.51838e-08	2.05382e-06	9.47345		ENSMUSG00000020681	Ace	1.58893	7.03908	9.35486	1.97548e-12	3.29926e-10	18.0911		ENSMUSG00000021567	Nkd2	2.43934	2.84467	11.6333	1.25654e-15	2.25998e-13	25.3906		ENSMUSG00000017466	Timp2	1.54478	8.38367	13.8021	2.10373e-18	3.95767e-16	31.6703		ENSMUSG00000018909	Arrb1	1.33018	5.22839	11.7276	9.39918e-16	1.76824e-13	25.6057
ENSMUSG00000023349	Clec4n	2.51305	0.982146	7.00845	6.83889e-09	1.14216e-06	9.40428		ENSMUSG00000007888	Crlf1	3.36278	2.62307	9.37403	1.85202e-12	3.12494e-10	18.0886		ENSMUSG00000035493	Tgfbi	1.58247	5.74113	11.6169	1.32187e-15	2.35164e-13	25.3021		ENSMUSG00000035493	Tgfbi	1.9046	5.74113	13.7801	2.23801e-18	4.16245e-16	31.624		ENSMUSG00000036040	Adamtsl2	2.95517	4.93637	11.6178	1.31836e-15	2.42444e-13	25.2894
ENSMUSG00000058145	Adamts17	1.49228	1.50281	6.79378	1.46422e-08	2.04828e-06	9.40001		ENSMUSG00000031565	Fgfr1	1.24696	6.60258	9.27827	2.5576e-12	4.14458e-10	17.8367		ENSMUSG00000032332	Col12a1	3.66713	1.43646	11.6947	1.03997e-15	1.91249e-13	25.2325		ENSMUSG00000031740	Mmp2	1.96715	7.9269	13.7375	2.5238e-18	4.64124e-16	31.4895		ENSMUSG00000021185	Dglucy	-1.30239	4.96518	-11.5439	1.65659e-15	3.01259e-13	25.0491
ENSMUSG00000027188	Pamr1	1.40846	3.03997	6.75234	1.69612e-08	2.26782e-06	9.35222		ENSMUSG00000052572	Dlg2	1.99444	1.94453	9.26108	2.71038e-12	4.3491e-10	17.8076		ENSMUSG00000090084	Srpx	2.21581	2.71547	11.5439	1.65676e-15	2.85433e-13	25.1159		ENSMUSG00000016024	Lbp	2.38721	3.43808	13.6747	3.01311e-18	5.47951e-16	31.3564		ENSMUSG00000030214	Plbd1	-1.82805	5.3926	-11.5393	1.68058e-15	3.02264e-13	25.0215
ENSMUSG00000005667	Mthfd2	2.04091	2.91316	6.75099	1.70429e-08	2.26782e-06	9.30112		ENSMUSG00000019945	Cabcoco1	-1.62573	2.50298	-9.23128	2.99761e-12	4.67256e-10	17.7557		ENSMUSG00000025745	Hadha	-1.11352	9.3829	-11.559	1.581e-15	2.75279e-13	25.1091		ENSMUSG00000024524	Gnal	4.31857	1.02309	13.8125	2.04348e-18	3.88903e-16	31.2046		ENSMUSG00000037490	Slc2a12	-1.54554	3.87404	-11.5088	1.84705e-15	3.21603e-13	24.9809
ENSMUSG00000028488	Sh3gl2	-1.96578	0.628622	-6.90313	9.93474e-09	1.49176e-06	9.2675		ENSMUSG00000031375	Bgn	1.9137	9.73862	9.24489	2.86282e-12	4.54911e-10	17.7115		ENSMUSG00000030483	Cyp2b10	-5.54715	3.20653	-11.563	1.56165e-15	2.74833e-13	25.0232		ENSMUSG00000021185	Dglucy	-1.56082	4.96518	-13.617	3.54766e-18	6.38072e-16	31.181		ENSMUSG00000056515	Rab31	1.06709	5.46407	11.52	1.78425e-15	3.17422e-13	24.9533
ENSMUSG00000039910	Cited2	-1.18765	5.1946	-6.73381	1.81143e-08	2.36925e-06	9.25914		ENSMUSG00000036545	Adamts2	1.65214	5.65715	9.21481	3.16936e-12	4.89367e-10	17.642		ENSMUSG00000016918	Sulf1	1.39588	5.31031	11.5215	1.77615e-15	2.99693e-13	25.0186		ENSMUSG00000031548	Sfrp1	1.73286	5.4982	13.4766	5.28724e-18	9.40611e-16	30.7637		ENSMUSG00000005628	Tmod4	-1.61147	3.55787	-11.4881	1.96963e-15	3.39336e-13	24.9275
ENSMUSG00000022018	Rgcc	-1.7107	4.81548	-6.73186	1.82395e-08	2.36925e-06	9.25076		ENSMUSG00000032263	Bckdhb	-1.00609	5.83108	-9.21176	3.20221e-12	4.89818e-10	17.6172		ENSMUSG00000027955	Fam198b	2.03103	6.57458	11.5264	1.74926e-15	2.98231e-13	25.0165		ENSMUSG00000044951	Mylk4	-3.06243	7.78505	-13.2837	9.18525e-18	1.61651e-15	30.2022		ENSMUSG00000046402	Rbp1	1.70844	5.51115	11.5094	1.84391e-15	3.21603e-13	24.9227
ENSMUSG00000074207	Adh1	-1.78245	3.34033	-6.71353	1.94654e-08	2.50858e-06	9.2318		ENSMUSG00000005413	Hmox1	1.40629	5.12925	9.18959	3.45172e-12	5.23095e-10	17.5652		ENSMUSG00000027809	Etfdh	-1.16218	7.91784	-11.4516	2.20645e-15	3.68499e-13	24.7803		ENSMUSG00000031825	Crispld2	1.34987	7.19204	13.2611	9.80126e-18	1.70657e-15	30.1366		ENSMUSG00000016024	Lbp	1.9156	3.43808	11.4463	2.24316e-15	3.7463e-13	24.7989
ENSMUSG00000004730	Adgre1	1.24692	2.84264	6.68337	2.16637e-08	2.72746e-06	9.14727		ENSMUSG00000022500	Litaf	1.18481	6.09652	9.16082	3.80504e-12	5.66156e-10	17.4476		ENSMUSG00000037490	Slc2a12	-1.56412	3.87404	-11.4185	2.44594e-15	3.97703e-13	24.7374		ENSMUSG00000030214	Plbd1	-2.14847	5.3926	-13.2501	1.0116e-17	1.74282e-15	30.132		ENSMUSG00000030357	Fkbp4	-1.23379	7.15698	-11.4632	2.12856e-15	3.60893e-13	24.7571
ENSMUSG00000058297	Spock2	-1.69595	4.36333	-6.68007	2.19189e-08	2.73852e-06	9.09305		ENSMUSG00000045284	Dcaf12l1	-1.80193	1.6085	-9.1738	3.64129e-12	5.46761e-10	17.4279		ENSMUSG00000024011	Pi16	2.26375	6.62578	11.4165	2.46095e-15	3.97703e-13	24.6776		ENSMUSG00000004508	Gab2	1.4721	5.33778	13.2298	1.07257e-17	1.82862e-15	30.0597		ENSMUSG00000031995	St14	3.37586	0.679559	11.4616	2.13886e-15	3.60893e-13	24.6543
ENSMUSG00000015852	Fcrls	1.49149	2.82453	6.63998	2.52693e-08	3.04523e-06	8.99531		ENSMUSG00000046709	Mapk10	-1.14966	3.52385	-9.11156	4.49694e-12	6.45626e-10	17.3547		ENSMUSG00000021913	Ogdhl	-1.58417	6.80577	-11.4142	2.47851e-15	3.97703e-13	24.6686		ENSMUSG00000025875	Tspan17	1.73938	3.47852	13.2134	1.12453e-17	1.87808e-15	30.054		ENSMUSG00000037138	Aff3	1.64423	4.15893	11.4096	2.51455e-15	4.07481e-13	24.6536
ENSMUSG00000029019	Nppb	1.85077	8.69038	6.66526	2.31016e-08	2.86442e-06	8.98932		ENSMUSG00000006301	Tmbim1	1.13134	6.95254	9.13049	4.21717e-12	6.21824e-10	17.336		ENSMUSG00000034205	Loxl2	1.75189	4.56657	11.3143	3.38617e-15	5.38073e-13	24.3905		ENSMUSG00000114196	Gm47547	-3.12483	2.862	-13.2142	1.12207e-17	1.87808e-15	30.0016		ENSMUSG00000018574	Acadvl	-1.13114	7.0706	-11.4283	2.37244e-15	3.91411e-13	24.6501
ENSMUSG00000011256	Adam19	1.10174	6.24196	6.63959	2.53041e-08	3.04523e-06	8.91492		ENSMUSG00000003476	Crhr2	-1.26257	4.76571	-9.1145	4.45222e-12	6.44862e-10	17.3114		ENSMUSG00000020473	Aebp1	1.97843	5.85676	11.2774	3.79971e-15	5.92284e-13	24.2481		ENSMUSG00000033429	Mcee	-1.06183	5.3685	-13.182	1.23118e-17	2.01508e-15	29.9288		ENSMUSG00000027809	Etfdh	-1.15667	7.91784	-11.3913	2.66206e-15	4.27157e-13	24.5302
ENSMUSG00000037904	Ankrd9	-1.21296	4.62528	-6.63186	2.60075e-08	3.08453e-06	8.89933		ENSMUSG00000025007	Aldh18a1	1.50254	4.07343	9.10148	4.65347e-12	6.6229e-10	17.3031		ENSMUSG00000032925	Itgbl1	2.06714	2.69549	11.2419	4.24798e-15	6.49782e-13	24.1916		ENSMUSG00000002602	Axl	1.5307	7.23304	13.1863	1.21597e-17	2.01028e-15	29.9207		ENSMUSG00000022816	Fstl1	1.63971	6.61838	11.2281	4.4354e-15	6.84851e-13	24.0296
ENSMUSG00000046402	Rbp1	1.02325	5.51115	6.61973	2.71514e-08	3.19703e-06	8.87172		ENSMUSG00000064080	Fbln2	1.66826	7.39631	9.11477	4.44819e-12	6.44862e-10	17.2812		ENSMUSG00000025175	Fn3k	-1.25043	3.30758	-11.2167	4.59761e-15	6.90359e-13	24.1201		ENSMUSG00000056271	Lman1l	2.44421	2.33986	13.1599	1.31223e-17	2.10562e-15	29.8685		ENSMUSG00000090257	Gm4524	2.06118	1.10833	11.1987	4.86479e-15	7.3724e-13	23.9991
ENSMUSG00000024440	Pcdh12	1.06253	5.00481	6.59871	2.92535e-08	3.39568e-06	8.7964		ENSMUSG00000026825	Dnm1	1.55505	5.01846	9.08629	4.89977e-12	6.91333e-10	17.2261		ENSMUSG00000029185	Fam114a1	1.17998	4.29822	11.2027	4.80413e-15	7.0837e-13	24.0513		ENSMUSG00000050211	Pla2g4e	-2.8315	2.79593	-13.1647	1.2945e-17	2.09773e-15	29.8267		ENSMUSG00000070047	Fat1	1.10112	6.51206	11.2164	4.60139e-15	7.0384e-13	23.9899
ENSMUSG00000002769	Gnmt	-1.72297	0.358899	-6.64841	2.45251e-08	2.99554e-06	8.73256		ENSMUSG00000026235	Epha4	-1.41492	4.49482	-9.06634	5.24342e-12	7.2728e-10	17.17		ENSMUSG00000068196	Col8a1	2.37376	3.97027	11.1622	5.4561e-15	7.97322e-13	23.9366		ENSMUSG00000041120	Nbl1	2.60819	5.12711	13.1348	1.41109e-17	2.22071e-15	29.7963		ENSMUSG00000019945	Cabcoco1	-2.02	2.50298	-11.1745	5.24993e-15	7.80437e-13	23.9896
ENSMUSG00000031442	Mcf2l	-1.19713	5.91217	-6.57739	3.15521e-08	3.61128e-06	8.691		ENSMUSG00000029661	Col1a2	1.73384	7.72423	9.07851	5.03107e-12	7.03791e-10	17.1571		ENSMUSG00000000308	Ckmt1	3.15656	0.843144	11.2428	4.23505e-15	6.49782e-13	23.8433		ENSMUSG00000021567	Nkd2	2.77128	2.84467	13.1091	1.52045e-17	2.37002e-15	29.7495		ENSMUSG00000027868	Tbx15	2.81662	1.972	11.1719	5.29288e-15	7.80437e-13	23.9799
ENSMUSG00000037095	Lrg1	-1.54653	4.29049	-6.46302	4.73373e-08	5.27054e-06	8.32059		ENSMUSG00000001131	Timp1	3.06309	3.02877	9.00496	6.46099e-12	8.73942e-10	17.0087		ENSMUSG00000032034	Kcnj5	-1.3848	5.26433	-11.1172	6.28736e-15	9.02677e-13	23.7679		ENSMUSG00000023092	Fhl1	2.18282	9.07914	13.102	1.55183e-17	2.39611e-15	29.6718		ENSMUSG00000030483	Cyp2b10	-4.20506	3.20653	-11.1391	5.86875e-15	8.57624e-13	23.8783
ENSMUSG00000041040	Fam117b	-1.3942	4.10125	-6.45594	4.85414e-08	5.33206e-06	8.30816		ENSMUSG00000027004	Frzb	1.5642	4.65927	8.99457	6.6939e-12	8.90724e-10	16.9433		ENSMUSG00000022951	Rcan1	2.17719	8.29183	11.0997	6.64421e-15	9.37464e-13	23.6795		ENSMUSG00000027332	Ivd	-1.14378	8.32254	-13.0835	1.63732e-17	2.50449e-15	29.6208		ENSMUSG00000026697	Myoc	2.34563	2.42185	11.1307	6.02593e-15	8.65144e-13	23.8472
ENSMUSG00000038007	Acer2	-1.15561	4.95034	-6.45609	4.85149e-08	5.33206e-06	8.29118		ENSMUSG00000017493	Igfbp4	1.35264	7.19805	9.0138	6.26949e-12	8.60061e-10	16.9402		ENSMUSG00000025475	Adgra1	3.64627	0.514913	11.2363	4.32321e-15	6.55166e-13	23.6622		ENSMUSG00000026249	Serpine2	1.83241	5.34624	13.0534	1.78685e-17	2.70791e-15	29.5525		ENSMUSG00000097960	A330074K22Rik	2.56545	1.11452	11.1757	5.22973e-15	7.80437e-13	23.7611
ENSMUSG00000031595	Pdgfrl	1.24082	3.88012	6.43021	5.31785e-08	5.80248e-06	8.29046		ENSMUSG00000022371	Col14a1	1.34906	5.44188	8.99632	6.65408e-12	8.90724e-10	16.9048		ENSMUSG00000041482	Piezo2	3.85032	1.06328	11.2091	4.7085e-15	7.00582e-13	23.5882		ENSMUSG00000030357	Fkbp4	-1.40646	7.15698	-13.0271	1.92866e-17	2.89599e-15	29.4614		ENSMUSG00000024011	Pi16	2.21319	6.62578	11.1342	5.95852e-15	8.63036e-13	23.7334
ENSMUSG00000023267	Gabrr2	-1.20917	1.59668	-6.39706	5.98093e-08	6.31548e-06	8.17887		ENSMUSG00000039763	Dnajc28	-1.36117	4.53651	-8.98184	6.99048e-12	9.22686e-10	16.8837		ENSMUSG00000029816	Gpnmb	2.92613	1.83165	11.059	7.55548e-15	1.05693e-12	23.5676		ENSMUSG00000079105	C7	2.87684	2.46916	12.9072	2.73538e-17	3.96194e-15	29.1678		ENSMUSG00000053093	Myh7	1.95789	9.83747	11.1169	6.29258e-15	8.8785e-13	23.6644
ENSMUSG00000011305	Plin5	-1.16264	5.13104	-6.41063	5.69995e-08	6.13757e-06	8.12704		ENSMUSG00000017969	Ptgis	1.8278	4.15468	8.93721	8.13956e-12	1.0573e-09	16.7631		ENSMUSG00000041559	Fmod	3.12644	2.40178	10.9921	9.33767e-15	1.29517e-12	23.4129		ENSMUSG00000025911	Adhfe1	-2.00591	5.6835	-12.9117	2.69992e-17	3.96194e-15	29.154		ENSMUSG00000047420	Fam180a	3.66343	1.06983	11.1178	6.27561e-15	8.8785e-13	23.6421
ENSMUSG00000001131	Timp1	2.88872	3.02877	6.4084	5.7453e-08	6.14597e-06	8.12153		ENSMUSG00000114196	Gm47547	-1.94545	2.862	-8.92358	8.52723e-12	1.09035e-09	16.7392		ENSMUSG00000022449	Adamts20	3.78919	0.896408	11.156	5.56374e-15	8.05856e-13	23.3601		ENSMUSG00000020734	Grin2c	3.82329	2.38471	12.9079	2.72987e-17	3.96194e-15	29.1146		ENSMUSG00000036446	Lum	1.17974	8.40813	11.0761	7.1568e-15	1.00116e-12	23.5376
ENSMUSG00000006958	Chrd	-1.18851	1.31684	-6.36953	6.59382e-08	6.87395e-06	8.04254		ENSMUSG00000046402	Rbp1	1.33178	5.51115	8.93309	8.25498e-12	1.06385e-09	16.689		ENSMUSG00000022371	Col14a1	1.66489	5.44188	10.9699	1.00184e-14	1.37791e-12	23.3011		ENSMUSG00000056515	Rab31	1.18524	5.46407	12.8949	2.83562e-17	4.0711e-15	29.0871		ENSMUSG00000045284	Dcaf12l1	-1.95972	1.6085	-11.0339	8.17914e-15	1.11557e-12	23.529
ENSMUSG00000053719	Klk1b26	-3.70762	-1.25088	-6.78932	1.48762e-08	2.05382e-06	7.96023		ENSMUSG00000028307	Aldob	-4.38833	0.765702	-8.97855	7.06932e-12	9.25629e-10	16.575		ENSMUSG00000024007	Ppil1	-1.35996	5.38241	-10.9657	1.01525e-14	1.38471e-12	23.282		ENSMUSG00000031995	St14	4.54888	0.679559	13.1492	1.35383e-17	2.15128e-15	29.0769		ENSMUSG00000027848	Olfml3	1.25365	6.18074	11.0423	7.96392e-15	1.09534e-12	23.446
ENSMUSG00000046318	Ccbe1	-1.25691	2.88497	-6.28155	9.00545e-08	8.98733e-06	7.76521		ENSMUSG00000017929	B4galt5	1.70305	4.86503	8.88058	9.87638e-12	1.24344e-09	16.5416		ENSMUSG00000014602	Kif1a	2.04054	2.0167	10.953	1.05689e-14	1.41788e-12	23.2725		ENSMUSG00000023043	Krt18	3.94092	1.34778	12.9779	2.22565e-17	3.31157e-15	29.0735		ENSMUSG00000041482	Piezo2	3.69984	1.06328	11.0675	7.354e-15	1.02003e-12	23.4243
ENSMUSG00000029228	Lnx1	-1.36429	3.15402	-6.2697	9.39146e-08	9.31576e-06	7.74143		ENSMUSG00000024007	Ppil1	-1.08435	5.38241	-8.83328	1.16109e-11	1.45065e-09	16.3468		ENSMUSG00000001131	Timp1	3.6856	3.02877	10.9341	1.12216e-14	1.49321e-12	23.2353		ENSMUSG00000030747	Dgat2	-1.85654	7.55526	-12.8338	3.39149e-17	4.82683e-15	28.8967		ENSMUSG00000031825	Crispld2	1.11635	7.19204	10.9993	9.12738e-15	1.23461e-12	23.2986
ENSMUSG00000066687	Zbtb16	-1.73436	5.94086	-6.28447	8.91299e-08	8.94963e-06	7.67358		ENSMUSG00000019194	Scn1b	1.56966	4.53963	8.81243	1.24699e-11	1.53455e-09	16.3244		ENSMUSG00000085779	Atcayos	-1.41703	4.3047	-10.8807	1.33012e-14	1.75565e-12	23.0475		ENSMUSG00000048371	Pdp2	-1.96856	4.55241	-12.7941	3.81056e-17	5.3765e-15	28.8271		ENSMUSG00000048337	Npy4r	1.65246	2.83334	10.9544	1.05226e-14	1.36686e-12	23.2805
ENSMUSG00000036334	Igsf10	1.17666	2.86455	6.22967	1.08217e-07	1.0238e-05	7.61427		ENSMUSG00000020264	Slc36a2	-1.22939	4.76311	-8.81371	1.24152e-11	1.53455e-09	16.2978		ENSMUSG00000046709	Mapk10	-1.43396	3.52385	-10.8443	1.49343e-14	1.92465e-12	22.9597		ENSMUSG00000046034	Otulin	1.21821	4.83787	12.7727	4.05797e-17	5.67665e-15	28.7443		ENSMUSG00000031824	6430548M08Rik	1.37546	5.21204	10.9749	9.85987e-15	1.32276e-12	23.2582
ENSMUSG00000028339	Col15a1	1.19454	7.73528	6.26713	9.47734e-08	9.34431e-06	7.61333		ENSMUSG00000016024	Lbp	1.57148	3.43808	8.72099	1.70626e-11	2.00909e-09	16.0544		ENSMUSG00000019945	Cabcoco1	-1.97895	2.50298	-10.8443	1.49331e-14	1.92465e-12	22.9462		ENSMUSG00000006731	B4galnt1	2.17928	2.75296	12.716	4.79496e-17	6.53993e-15	28.6195		ENSMUSG00000008136	Fhl2	-1.61052	9.55743	-10.9657	1.0151e-14	1.34917e-12	23.1859
ENSMUSG00000028862	Map3k6	-2.027	3.73176	-6.24546	1.02331e-07	9.91035e-06	7.60373		ENSMUSG00000041889	Shisa4	2.42688	2.27759	8.72241	1.69797e-11	2.00909e-09	16.0389		ENSMUSG00000021253	Tgfb3	1.718	5.18428	10.8338	1.54434e-14	1.95939e-12	22.8668		ENSMUSG00000018339	Gpx3	2.28714	10.4028	12.7323	4.57018e-17	6.339e-15	28.5909		ENSMUSG00000045679	Pqlc3	1.2743	3.75894	10.9282	1.1434e-14	1.47354e-12	23.1619
ENSMUSG00000032338	Hcn4	-1.2006	2.266	-6.22985	1.08146e-07	1.0238e-05	7.59292		ENSMUSG00000027313	Chac1	2.60268	2.87333	8.70682	1.79139e-11	2.06477e-09	16.0149		ENSMUSG00000040752	Myh6	-1.57066	13.1991	-10.8366	1.53081e-14	1.95741e-12	22.845		ENSMUSG00000021676	Iqgap2	-2.72966	3.20151	-12.6893	5.18772e-17	6.95963e-15	28.5381		ENSMUSG00000031849	Comp	2.82257	1.39876	10.9035	1.23699e-14	1.56944e-12	23.1367
ENSMUSG00000020108	Ddit4	-2.24192	3.53694	-6.22051	1.1178e-07	1.03949e-05	7.52288		ENSMUSG00000022817	Itgb5	1.07425	6.92577	8.73258	1.63973e-11	1.97335e-09	15.9875		ENSMUSG00000036256	Igfbp7	1.55051	8.28657	10.8197	1.61532e-14	2.00287e-12	22.7926		ENSMUSG00000054277	Arfgap3	1.10948	4.85863	12.6954	5.09442e-17	6.89094e-15	28.5201		ENSMUSG00000028047	Thbs3	1.76094	3.23989	10.8971	1.26243e-14	1.5894e-12	23.0992
ENSMUSG00000021750	Fam107a	-2.48747	3.28012	-6.21285	1.14851e-07	1.04432e-05	7.50659		ENSMUSG00000055407	Map6	1.88992	3.05475	8.69563	1.86159e-11	2.13067e-09	15.9783		ENSMUSG00000067158	Col4a4	1.51642	3.98347	10.7828	1.81736e-14	2.23645e-12	22.7434		ENSMUSG00000004267	Eno2	2.1871	2.43858	12.684	5.26921e-17	7.01147e-15	28.5166		ENSMUSG00000019796	Lrp11	1.32995	4.22851	10.9145	1.19456e-14	1.52746e-12	23.0915
ENSMUSG00000023067	Cdkn1a	-1.98775	5.55224	-6.21682	1.13248e-07	1.04131e-05	7.46104		ENSMUSG00000025742	Prps2	-1.46481	5.28938	-8.71336	1.75159e-11	2.03322e-09	15.9489		ENSMUSG00000034675	Dbn1	2.08865	3.87559	10.7706	1.88987e-14	2.29122e-12	22.7023		ENSMUSG00000024011	Pi16	2.51102	6.62578	12.6601	5.65399e-17	7.46281e-15	28.3888		ENSMUSG00000039252	Lgi2	3.82918	-0.0208189	10.961	1.0304e-14	1.34917e-12	22.9455
ENSMUSG00000072235	Tuba1a	1.0339	7.3516	6.20488	1.18137e-07	1.06826e-05	7.40235		ENSMUSG00000021567	Nkd2	1.99057	2.84467	8.64392	2.22388e-11	2.51023e-09	15.8042		ENSMUSG00000026249	Serpine2	1.51063	5.34624	10.7755	1.86045e-14	2.27239e-12	22.6753		ENSMUSG00000021253	Tgfb3	1.99656	5.18428	12.643	5.94799e-17	7.72625e-15	28.3552		ENSMUSG00000027864	Ptgfrn	1.2114	6.0617	10.8645	1.40029e-14	1.74951e-12	22.8831
ENSMUSG00000037032	Apbb1	-1.01491	5.90192	-6.17423	1.31669e-07	1.14629e-05	7.29648		ENSMUSG00000045776	Lrtm1	-1.428	8.45855	-8.63806	2.26915e-11	2.54378e-09	15.6569		ENSMUSG00000021614	Vcan	2.19166	3.92105	10.7521	2.00475e-14	2.39502e-12	22.6496		ENSMUSG00000022887	Masp1	1.62758	6.08973	12.6357	6.07696e-17	7.79792e-15	28.319		ENSMUSG00000021646	Mccc2	-1.10685	5.24519	-10.8287	1.56967e-14	1.94628e-12	22.784
ENSMUSG00000039137	Whrn	-1.26371	4.0987	-6.15771	1.39593e-07	1.20884e-05	7.26912		ENSMUSG00000004267	Eno2	1.56657	2.43858	8.59017	2.67606e-11	2.91993e-09	15.6222		ENSMUSG00000021577	Sdha	-1.08079	8.56571	-10.7274	2.17004e-14	2.5737e-12	22.4985		ENSMUSG00000001493	Meox1	2.22583	5.44	12.6313	6.15645e-17	7.81105e-15	28.3128		ENSMUSG00000027022	Xirp2	1.68415	9.18687	10.8142	1.6441e-14	2.02323e-12	22.7039
ENSMUSG00000046694	Tent5b	-1.85871	3.18293	-6.10149	1.70287e-07	1.45161e-05	7.15817		ENSMUSG00000020773	Trim47	1.90513	5.36863	8.58678	2.70753e-11	2.93471e-09	15.5269		ENSMUSG00000029661	Col1a2	2.03874	7.72423	10.722	2.20754e-14	2.59933e-12	22.4836		ENSMUSG00000032440	Tgfbr2	1.10691	6.58673	12.6345	6.09845e-17	7.79792e-15	28.3115		ENSMUSG00000053964	Lgals4	-1.97565	4.06409	-10.783	1.81639e-14	2.21857e-12	22.7
ENSMUSG00000025422	Agap2	-1.14246	3.11929	-6.09297	1.75496e-07	1.47225e-05	7.11295		ENSMUSG00000045679	Pqlc3	1.06468	3.75894	8.53296	3.25977e-11	3.4421e-09	15.4062		ENSMUSG00000031147	Magix	-1.30085	4.36489	-10.6959	2.40018e-14	2.80599e-12	22.4547		ENSMUSG00000022449	Adamts20	3.82335	0.896408	12.7184	4.76041e-17	6.53993e-15	28.2833		ENSMUSG00000002500	Rpl3l	-1.18607	6.81687	-10.7715	1.88449e-14	2.28469e-12	22.5771
ENSMUSG00000086765	Gm11827	-2.73039	-0.200961	-6.19676	1.2158e-07	1.08e-05	7.10256		ENSMUSG00000036606	Plxnb2	1.05177	8.0497	8.56048	2.96447e-11	3.19207e-09	15.3935		ENSMUSG00000010830	Kdelr3	1.49057	4.01671	10.6182	3.08105e-14	3.5264e-12	22.2109		ENSMUSG00000021646	Mccc2	-1.31408	5.24519	-12.5901	6.95601e-17	8.75762e-15	28.2053		ENSMUSG00000023046	Igfbp6	1.73556	4.32117	10.6969	2.39287e-14	2.85869e-12	22.3983
ENSMUSG00000018593	Sparc	1.02116	9.60418	6.12185	1.58466e-07	1.35791e-05	7.1015		ENSMUSG00000026456	Cyb5r1	1.02807	5.85064	8.55144	3.05836e-11	3.27164e-09	15.3785		ENSMUSG00000062329	Cytl1	1.69285	5.43324	10.6084	3.17946e-14	3.61377e-12	22.1407		ENSMUSG00000020264	Slc36a2	-1.87925	4.76311	-12.5617	7.56667e-17	9.45372e-15	28.1471		ENSMUSG00000059325	Hopx	-1.84346	4.0739	-10.678	2.542e-14	3.01484e-12	22.356
ENSMUSG00000023947	Nfkbie	1.42059	2.68347	6.06658	1.92643e-07	1.56089e-05	7.04844		ENSMUSG00000018042	Cyb5r3	1.20613	6.96198	8.5448	3.1292e-11	3.32569e-09	15.3466		ENSMUSG00000016024	Lbp	1.79237	3.43808	10.5803	3.4803e-14	3.84878e-12	22.1164		ENSMUSG00000035274	Tpbg	2.242	2.27461	12.5396	8.08108e-17	1.00199e-14	28.0849		ENSMUSG00000026062	Slc9a2	-1.50536	3.49369	-10.6424	2.85035e-14	3.35624e-12	22.2811
ENSMUSG00000029661	Col1a2	1.16663	7.72423	6.09568	1.73821e-07	1.47225e-05	7.01919		ENSMUSG00000020458	Rtn4	1.13561	6.00777	8.51613	3.45479e-11	3.62465e-09	15.2608		ENSMUSG00000020458	Rtn4	1.39344	6.00777	10.5991	3.27626e-14	3.67278e-12	22.1		ENSMUSG00000000693	Loxl3	2.00406	2.75486	12.5095	8.83589e-17	1.07923e-14	28.0177		ENSMUSG00000000693	Loxl3	1.7226	2.75486	10.6112	3.15098e-14	3.68372e-12	22.2058
ENSMUSG00000031934	Panx1	1.33695	2.54141	6.05887	1.97964e-07	1.5961e-05	6.97369		ENSMUSG00000116066	Gm49477	-1.50597	4.60957	-8.50381	3.60495e-11	3.75811e-09	15.2468		ENSMUSG00000031995	St14	3.25019	0.679559	10.6792	2.53212e-14	2.93923e-12	22.098		ENSMUSG00000020681	Ace	2.10272	7.03908	12.5196	8.57376e-17	1.05509e-14	27.9685		ENSMUSG00000046618	Olfml2a	1.32651	3.10716	10.5742	3.54987e-14	4.06299e-12	22.0691
ENSMUSG00000041417	Pik3r1	-1.12625	6.02307	-6.08204	1.82402e-07	1.50018e-05	6.97341		ENSMUSG00000032034	Kcnj5	-1.02738	5.26433	-8.46924	4.06233e-11	4.18165e-09	15.1089		ENSMUSG00000059447	Hadhb	-1.11701	8.99365	-10.6017	3.24846e-14	3.66673e-12	22.0947		ENSMUSG00000005628	Tmod4	-1.92894	3.55787	-12.4831	9.55666e-17	1.1501e-14	27.9403		ENSMUSG00000048371	Pdp2	-1.60802	4.55241	-10.5774	3.51342e-14	4.04959e-12	22.0203
ENSMUSG00000041119	Pde9a	1.0933	2.65471	6.02097	2.26306e-07	1.79804e-05	6.91234		ENSMUSG00000026558	Uck2	1.45229	6.32514	8.44302	4.44801e-11	4.43906e-09	15.0042		ENSMUSG00000017466	Timp2	1.18544	8.38367	10.595	3.31944e-14	3.69587e-12	22.0744		ENSMUSG00000026426	Arl8a	1.45145	5.05665	12.4859	9.47877e-17	1.14918e-14	27.8976		ENSMUSG00000025875	Tspan17	1.36677	3.47852	10.5619	3.69332e-14	4.19781e-12	22.0101
ENSMUSG00000031766	Slc12a3	-2.73357	-1.69696	-6.35611	6.9152e-08	7.07382e-06	6.90592		ENSMUSG00000061533	Cep128	-1.5873	3.50321	-8.40121	5.14071e-11	5.0382e-09	14.9582		ENSMUSG00000036545	Adamts2	1.8589	5.65715	10.5771	3.51614e-14	3.86232e-12	22.0395		ENSMUSG00000023439	Gnb3	-2.84874	3.45703	-12.4692	9.96052e-17	1.18996e-14	27.8815		ENSMUSG00000045672	Col27a1	1.57459	3.17385	10.532	4.06626e-14	4.55839e-12	21.9486
ENSMUSG00000025017	Pik3ap1	1.35437	1.60786	6.02802	2.20748e-07	1.76243e-05	6.86276		ENSMUSG00000004562	Arhgef40	1.19237	6.12741	8.40204	5.12581e-11	5.0382e-09	14.8667		ENSMUSG00000022995	Enah	1.08234	7.78851	10.5691	3.60755e-14	3.93631e-12	21.9927		ENSMUSG00000018042	Cyb5r3	1.7523	6.96198	12.4658	1.00634e-16	1.19353e-14	27.8093		ENSMUSG00000026335	Pam	1.14413	9.78312	10.5384	3.98319e-14	4.49606e-12	21.8166
ENSMUSG00000071714	Csf2rb2	1.52587	1.79146	6.01171	2.3383e-07	1.84884e-05	6.84429		ENSMUSG00000032802	Srxn1	1.04982	5.28223	8.39341	5.28147e-11	5.14535e-09	14.8481		ENSMUSG00000020264	Slc36a2	-1.50559	4.76311	-10.5285	4.11323e-14	4.45836e-12	21.9107		ENSMUSG00000023046	Igfbp6	2.04584	4.32117	12.4491	1.05764e-16	1.23646e-14	27.8079		ENSMUSG00000004748	Mtfp1	-1.22786	5.45983	-10.5112	4.34959e-14	4.84284e-12	21.7591
ENSMUSG00000033192	Lpcat2	1.55849	1.55288	5.99122	2.51361e-07	1.95219e-05	6.72861		ENSMUSG00000048371	Pdp2	-1.25155	4.55241	-8.38263	5.48233e-11	5.24732e-09	14.8416		ENSMUSG00000029862	Clcn1	-5.16683	1.31493	-10.8521	1.45684e-14	1.90752e-12	21.7373		ENSMUSG00000046402	Rbp1	1.8442	5.51115	12.4547	1.04017e-16	1.22478e-14	27.793		ENSMUSG00000022817	Itgb5	1.28529	6.92577	10.5031	4.4646e-14	4.90417e-12	21.7117
ENSMUSG00000020473	Aebp1	1.11993	5.85676	5.99668	2.46569e-07	1.94019e-05	6.72145		ENSMUSG00000021456	Fbp2	-2.28846	1.59686	-8.36541	5.81945e-11	5.48642e-09	14.813		ENSMUSG00000030972	Acsm5	-4.85577	1.08739	-10.8224	1.60137e-14	2.0013e-12	21.6339		ENSMUSG00000019763	Rmnd1	-1.57009	4.95932	-12.4372	1.09599e-16	1.26324e-14	27.7651		ENSMUSG00000037254	Itih2	3.29396	0.924638	10.4883	4.68359e-14	5.11043e-12	21.7022
ENSMUSG00000064372	mt-Tp	1.60163	2.2474	5.9544	2.86215e-07	2.11013e-05	6.68616		ENSMUSG00000003934	Efnb3	-1.78982	5.28496	-8.37484	5.63246e-11	5.35968e-09	14.7849		ENSMUSG00000007682	Dio2	3.69406	1.08726	10.5257	4.15086e-14	4.46955e-12	21.5961		ENSMUSG00000022817	Itgb5	1.52488	6.92577	12.4388	1.09074e-16	1.26324e-14	27.7286		ENSMUSG00000053963	Stum	-1.83362	2.46761	-10.4215	5.81359e-14	6.30139e-12	21.6098
ENSMUSG00000029816	Gpnmb	2.81576	1.83165	6.09033	1.77141e-07	1.47225e-05	6.5675		ENSMUSG00000025738	Fbxl16	1.7008	2.72966	8.32353	6.72925e-11	6.22247e-09	14.7271		ENSMUSG00000059408	Mrgprh	-2.00448	2.86014	-10.4124	5.98829e-14	6.16766e-12	21.5738		ENSMUSG00000021091	Serpina3n	2.61533	5.58844	12.4248	1.13704e-16	1.30124e-14	27.7025		ENSMUSG00000028019	Pdgfc	1.9631	1.67044	10.391	6.41722e-14	6.7357e-12	21.528
ENSMUSG00000069792	Wfdc17	1.38471	2.79359	5.91302	3.31161e-07	2.34637e-05	6.54832		ENSMUSG00000028047	Thbs3	1.3986	3.23989	8.31315	6.97615e-11	6.41173e-09	14.6778		ENSMUSG00000038764	Ptpn3	-1.13602	6.02091	-10.4249	5.75008e-14	6.03279e-12	21.5434		ENSMUSG00000041559	Fmod	3.75187	2.40178	12.4095	1.1902e-16	1.3415e-14	27.6994		ENSMUSG00000027995	Tlr2	1.24165	3.38486	10.4055	6.12334e-14	6.55037e-12	21.4972
ENSMUSG00000043740	B430306N03Rik	1.31582	1.76205	5.92849	3.13591e-07	2.25112e-05	6.54172		ENSMUSG00000021236	Entpd5	-1.05414	7.35112	-8.34775	6.18701e-11	5.75357e-09	14.6659		ENSMUSG00000019929	Dcn	1.12082	10.225	10.4255	5.73919e-14	6.03279e-12	21.5254		ENSMUSG00000019945	Cabcoco1	-2.72711	2.50298	-12.4225	1.14486e-16	1.30124e-14	27.6487		ENSMUSG00000047658	Gal3st3	-2.50552	4.02865	-10.3741	6.77917e-14	7.02244e-12	21.3992
ENSMUSG00000045573	Penk	-1.23528	2.77127	-5.90974	3.35007e-07	2.35325e-05	6.53708		ENSMUSG00000028108	Ecm1	2.11802	6.65525	8.30748	7.11479e-11	6.46932e-09	14.5477		ENSMUSG00000020053	Igf1	1.65165	3.79163	10.3911	6.41686e-14	6.56405e-12	21.5032		ENSMUSG00000036545	Adamts2	2.16319	5.65715	12.4077	1.19667e-16	1.3415e-14	27.6479		ENSMUSG00000018796	Acsl1	-1.03554	9.62948	-10.4066	6.10171e-14	6.55037e-12	21.3896
ENSMUSG00000024066	Xdh	-1.00542	6.98981	-5.95268	2.87958e-07	2.11346e-05	6.52451		ENSMUSG00000021253	Tgfb3	1.36684	5.18428	8.28941	7.57554e-11	6.81257e-09	14.5159		ENSMUSG00000030541	Idh2	-1.11682	10.7548	-10.4122	5.99168e-14	6.16766e-12	21.4825		ENSMUSG00000024486	Hbegf	1.78891	5.30556	12.383	1.28836e-16	1.42477e-14	27.5824		ENSMUSG00000015133	Lrrk1	1.3479	4.74406	10.3858	6.52817e-14	6.80552e-12	21.3844
ENSMUSG00000025229	Pitx3	-2.73038	-1.46052	-6.18748	1.25639e-07	1.09965e-05	6.51915		ENSMUSG00000025875	Tspan17	1.14036	3.47852	8.26627	8.20958e-11	7.10932e-09	14.5079		ENSMUSG00000031375	Bgn	2.14441	9.73862	10.3812	6.62466e-14	6.73452e-12	21.3827		ENSMUSG00000045679	Pqlc3	1.4493	3.75894	12.3616	1.37363e-16	1.50888e-14	27.5626		ENSMUSG00000055013	Agap1	1.09815	6.36056	10.3909	6.42004e-14	6.7357e-12	21.3564
ENSMUSG00000016262	Sertad4	1.21764	3.00494	5.90379	3.42103e-07	2.38264e-05	6.51716		ENSMUSG00000001506	Col1a1	2.33142	7.8657	8.28953	7.57221e-11	6.81257e-09	14.466		ENSMUSG00000000957	Mmp14	1.87343	5.52556	10.3741	6.78039e-14	6.85029e-12	21.3802		ENSMUSG00000029661	Col1a2	2.34822	7.72423	12.3466	1.43658e-16	1.5675e-14	27.4498		ENSMUSG00000000182	Fgf23	7.83074	0.523953	10.5994	3.27234e-14	3.79847e-12	21.3536
ENSMUSG00000015947	Fcgr1	1.82678	1.32041	5.93835	3.02879e-07	2.19657e-05	6.45942		ENSMUSG00000032715	Trib3	2.33169	2.3313	8.24018	8.98894e-11	7.70272e-09	14.4449		ENSMUSG00000026235	Epha4	-1.62473	4.49482	-10.342	7.52514e-14	7.55607e-12	21.3218		ENSMUSG00000018796	Acsl1	-1.22846	9.62948	-12.3347	1.48859e-16	1.61349e-14	27.4099		ENSMUSG00000029843	Slc13a4	2.54342	0.53628	10.3532	7.25664e-14	7.37698e-12	21.3516
ENSMUSG00000029659	Medag	1.40979	2.82475	5.86318	3.94702e-07	2.66946e-05	6.38111		ENSMUSG00000022442	Ttll1	-1.45352	6.41989	-8.27239	8.03673e-11	7.03407e-09	14.4115		ENSMUSG00000048371	Pdp2	-1.59322	4.55241	-10.3139	8.24515e-14	8.17869e-12	21.2346		ENSMUSG00000022371	Col14a1	1.81001	5.44188	12.2934	1.68521e-16	1.81459e-14	27.3079		ENSMUSG00000029330	Cds1	-1.44477	3.82464	-10.3474	7.39516e-14	7.4714e-12	21.2903
ENSMUSG00000025804	Ccr1	1.99382	1.85139	5.88277	3.6839e-07	2.53338e-05	6.37376		ENSMUSG00000021313	Ryr2	-1.03127	9.55679	-8.23231	9.23833e-11	7.8752e-09	14.26		ENSMUSG00000008136	Fhl2	-1.51508	9.55743	-10.3156	8.19979e-14	8.17869e-12	21.1703		ENSMUSG00000046345	Smco1	-1.89871	3.3238	-12.2459	1.94367e-16	2.03923e-14	27.2371		ENSMUSG00000032855	Pkd1	1.48811	7.0462	10.3699	6.87301e-14	7.07488e-12	21.2828
ENSMUSG00000063193	Cd300lb	1.6207	1.5085	5.88816	3.61467e-07	2.50684e-05	6.37276		ENSMUSG00000039376	Synpo2l	1.63827	8.85032	8.2198	9.64891e-11	8.18257e-09	14.2201		ENSMUSG00000061533	Cep128	-2.11611	3.50321	-10.2791	9.23383e-14	8.94261e-12	21.1679		ENSMUSG00000057378	Ryr3	3.12556	1.15543	12.2791	1.75884e-16	1.8815e-14	27.1959		ENSMUSG00000031561	Tenm3	1.58001	3.24813	10.3254	7.94268e-14	7.89623e-12	21.2753
ENSMUSG00000028996	Rbp7	-1.08171	3.10464	-5.86171	3.96742e-07	2.67221e-05	6.32085		ENSMUSG00000109635	Gm45670	-1.04438	4.6118	-8.19323	1.05838e-10	8.92912e-09	14.1795		ENSMUSG00000031740	Mmp2	1.4754	7.9269	10.3119	8.30031e-14	8.18381e-12	21.1613		ENSMUSG00000058498	Rnf207	-1.76499	5.30969	-12.2486	1.92776e-16	2.03559e-14	27.1956		ENSMUSG00000021567	Nkd2	2.15701	2.84467	10.3156	8.20088e-14	8.03735e-12	21.2633
ENSMUSG00000095134	Mid1-ps1	-3.90865	-2.3168	-6.91527	9.51613e-09	1.45561e-06	6.30398		ENSMUSG00000087006	Gm13889	2.30234	3.27684	8.14432	1.2549e-10	1.03211e-08	14.1106		ENSMUSG00000056220	Pla2g4a	1.73437	3.33252	10.2799	9.21218e-14	8.94261e-12	21.1537		ENSMUSG00000005667	Mthfd2	3.16028	2.91316	12.2052	2.19687e-16	2.29021e-14	27.1042		ENSMUSG00000030747	Dgat2	-1.48967	7.55526	-10.3325	7.76086e-14	7.79276e-12	21.1577
ENSMUSG00000030889	Vwa3a	-1.12276	3.62734	-5.8657	3.91219e-07	2.65688e-05	6.30391		ENSMUSG00000060512	0610040J01Rik	-1.49088	1.49036	-8.08906	1.52158e-10	1.23286e-08	13.92		ENSMUSG00000053964	Lgals4	-1.99569	4.06409	-10.2757	9.33859e-14	8.99086e-12	21.1393		ENSMUSG00000027864	Ptgfrn	1.35106	6.0617	12.1861	2.32705e-16	2.3954e-14	26.9763		ENSMUSG00000020681	Ace	1.73564	7.03908	10.3247	7.96039e-14	7.89623e-12	21.1336
ENSMUSG00000056498	Tmem154	1.0412	2.61843	5.8192	4.60754e-07	3.04079e-05	6.24036		ENSMUSG00000021203	Otub2	1.09465	3.66158	8.07095	1.62082e-10	1.29313e-08	13.8297		ENSMUSG00000114196	Gm47547	-2.32569	2.862	-10.2564	9.94469e-14	9.51841e-12	21.0946		ENSMUSG00000038462	Uqcrfs1	-1.01466	9.38707	-12.1877	2.31605e-16	2.3954e-14	26.9678		ENSMUSG00000052727	Map1b	1.21129	5.32457	10.3173	8.15502e-14	8.03735e-12	21.1322
ENSMUSG00000071715	Ncf4	1.33568	1.99075	5.81101	4.74203e-07	3.11698e-05	6.18251		ENSMUSG00000031595	Pdgfrl	1.34488	3.88012	8.07204	1.61472e-10	1.29313e-08	13.82		ENSMUSG00000022442	Ttll1	-1.82008	6.41989	-10.2411	1.04537e-13	9.9474e-12	20.9453		ENSMUSG00000019528	Gyg	1.16913	9.54681	12.1715	2.43186e-16	2.48764e-14	26.9184		ENSMUSG00000031767	Nudt7	-1.1189	6.01032	-10.3066	8.44264e-14	8.17637e-12	21.0862
ENSMUSG00000051855	Mest	1.19508	4.39697	5.80413	4.85814e-07	3.15309e-05	6.10006		ENSMUSG00000032193	Ldlr	1.44466	3.97202	8.03485	1.83861e-10	1.43385e-08	13.6806		ENSMUSG00000067242	Lgi1	-3.97343	0.730065	-10.5079	4.39533e-14	4.70185e-12	20.8643		ENSMUSG00000059447	Hadhb	-1.28237	8.99365	-12.1487	2.60517e-16	2.63203e-14	26.8516		ENSMUSG00000058498	Rnf207	-1.43464	5.30969	-10.2988	8.65992e-14	8.33747e-12	21.0806
ENSMUSG00000043635	Adamts3	-1.29428	0.941962	-5.77177	5.44328e-07	3.43763e-05	6.07617		ENSMUSG00000024640	Psat1	1.78434	1.53091	8.0158	1.96512e-10	1.51713e-08	13.6699		ENSMUSG00000027204	Fbn1	1.59581	6.52955	10.2174	1.1295e-13	1.06244e-11	20.862		ENSMUSG00000015568	Lpl	-1.4138	11.4132	-12.1312	2.74621e-16	2.7575e-14	26.7968		ENSMUSG00000079105	C7	2.28848	2.46916	10.2519	1.00921e-13	9.4387e-12	21.0667
ENSMUSG00000026582	Sele	2.31661	0.274411	5.91074	3.33827e-07	2.35325e-05	6.06431		ENSMUSG00000000340	Dbt	-1.29098	5.03309	-8.04586	1.76924e-10	1.39217e-08	13.6689		ENSMUSG00000031659	Adcy7	1.64916	3.81874	10.1572	1.37514e-13	1.27158e-11	20.7512		ENSMUSG00000020627	Klhl29	2.8988	0.804689	12.163	2.49514e-16	2.53652e-14	26.735		ENSMUSG00000067242	Lgi1	-3.45161	0.730065	-10.3628	7.03316e-14	7.19448e-12	21.0592
ENSMUSG00000056220	Pla2g4a	1.09322	3.33252	5.75666	5.74e-07	3.58575e-05	6.01265		ENSMUSG00000039942	Ptger4	1.36246	3.88428	8.00906	2.01195e-10	1.53876e-08	13.6179		ENSMUSG00000015568	Lpl	-1.18619	11.4132	-10.1778	1.28553e-13	1.19547e-11	20.721		ENSMUSG00000007682	Dio2	3.44756	1.08726	12.1137	2.89582e-16	2.88999e-14	26.7259		ENSMUSG00000024186	Rgs11	2.11422	1.93646	10.2439	1.03564e-13	9.63089e-12	21.0551
ENSMUSG00000056529	Ptafr	1.19209	2.04937	5.7349	6.19554e-07	3.78367e-05	5.95932		ENSMUSG00000024940	Ltbp3	1.24441	5.93136	8.03467	1.83973e-10	1.43385e-08	13.6079		ENSMUSG00000045312	Lhfpl2	1.97942	3.43957	10.1383	1.46299e-13	1.3377e-11	20.7007		ENSMUSG00000034205	Loxl2	1.86611	4.56657	12.0913	3.09907e-16	3.05557e-14	26.7239		ENSMUSG00000022995	Enah	1.05262	7.78851	10.2733	9.40954e-14	9.0062e-12	20.9612
ENSMUSG00000044770	Scml4	2.0169	2.29808	5.74675	5.94323e-07	3.68458e-05	5.93356		ENSMUSG00000033044	Dhrs7c	-1.07546	5.7749	-8.02638	1.89379e-10	1.46899e-08	13.5681		ENSMUSG00000025911	Adhfe1	-1.5103	5.6835	-10.1251	1.52733e-13	1.38877e-11	20.5776		ENSMUSG00000025475	Adgra1	4.20863	0.514913	12.2488	1.92662e-16	2.03559e-14	26.6994		ENSMUSG00000079355	Ackr4	2.62556	2.34151	10.2115	1.15133e-13	1.05272e-11	20.9541
ENSMUSG00000049625	Tifab	1.18214	2.05492	5.72635	6.38433e-07	3.84163e-05	5.92436		ENSMUSG00000034205	Loxl2	1.2545	4.56657	7.9801	2.22632e-10	1.67918e-08	13.4576		ENSMUSG00000021456	Fbp2	-3.79683	1.59686	-10.2037	1.18126e-13	1.10478e-11	20.4548		ENSMUSG00000026042	Col5a2	2.1029	4.33078	12.0653	3.35307e-16	3.26665e-14	26.6548		ENSMUSG00000036564	Ndrg4	1.56934	6.45978	10.2635	9.71748e-14	9.19341e-12	20.9416
ENSMUSG00000074170	Plekhf1	-1.03193	3.70849	-5.74493	5.9812e-07	3.69413e-05	5.90132		ENSMUSG00000062908	Acadm	-1.12575	8.26568	-7.98936	2.15542e-10	1.64083e-08	13.4232		ENSMUSG00000090257	Gm4524	2.0495	1.10833	10.1037	1.63869e-13	1.48179e-11	20.4476		ENSMUSG00000079110	Capn3	-1.88516	2.2724	-12.058	3.42766e-16	3.31955e-14	26.6447		ENSMUSG00000021196	Pfkp	1.13869	5.78644	10.2601	9.82628e-14	9.24291e-12	20.9374
ENSMUSG00000042109	Csdc2	-1.12051	7.09176	-5.7599	5.67508e-07	3.55878e-05	5.86354		ENSMUSG00000044951	Mylk4	-1.82904	7.78505	-7.98337	2.20099e-10	1.66776e-08	13.4048		ENSMUSG00000038526	Car14	-1.64111	7.34386	-10.0872	1.72965e-13	1.55545e-11	20.4332		ENSMUSG00000033044	Dhrs7c	-1.68537	5.7749	-12.0657	3.34891e-16	3.26665e-14	26.6342		ENSMUSG00000021456	Fbp2	-3.58837	1.59686	-10.2637	9.71114e-14	9.19341e-12	20.9261
ENSMUSG00000078137	Ankrd63	-1.9262	-0.94901	-5.7403	6.07935e-07	3.74063e-05	5.76408		ENSMUSG00000030214	Plbd1	-1.24377	5.3926	-7.94639	2.50494e-10	1.86356e-08	13.3046		ENSMUSG00000019796	Lrp11	1.22403	4.22851	10.0626	1.87559e-13	1.66835e-11	20.4068		ENSMUSG00000053964	Lgals4	-2.31515	4.06409	-12.0398	3.62223e-16	3.48736e-14	26.609		ENSMUSG00000029862	Clcn1	-4.91756	1.31493	-10.395	6.33497e-14	6.73276e-12	20.8494
ENSMUSG00000047298	Kcnv2	-1.307	3.0863	-5.69974	7.00901e-07	4.05359e-05	5.73		ENSMUSG00000045672	Col27a1	1.21269	3.17385	7.9055	2.89049e-10	2.0933e-08	13.2895		ENSMUSG00000023094	Msrb2	-1.07357	4.86997	-10.0667	1.85018e-13	1.65475e-11	20.4054		ENSMUSG00000060512	0610040J01Rik	-2.88722	1.49036	-12.098	3.03625e-16	3.01177e-14	26.4617		ENSMUSG00000022442	Ttll1	-1.80613	6.41989	-10.2269	1.09494e-13	1.00679e-11	20.8222
ENSMUSG00000041633	Kctd12b	1.0842	3.51183	5.67068	7.76043e-07	4.33498e-05	5.70533		ENSMUSG00000024427	Spry4	1.02497	5.24198	7.92786	2.67282e-10	1.97055e-08	13.2552		ENSMUSG00000020734	Grin2c	2.78782	2.38471	10.0196	2.15975e-13	1.88024e-11	20.3343		ENSMUSG00000054206	Gzmm	-1.96702	2.16214	-12.0004	4.08204e-16	3.88435e-14	26.4491		ENSMUSG00000030562	Nox4	2.82886	1.83111	10.1699	1.31912e-13	1.17108e-11	20.8205
ENSMUSG00000004891	Nes	1.18836	4.06567	5.67596	7.61838e-07	4.29966e-05	5.69994		ENSMUSG00000021614	Vcan	1.72575	3.92105	7.88693	3.08477e-10	2.21441e-08	13.1987		ENSMUSG00000023046	Igfbp6	1.61195	4.32117	10.0288	2.09551e-13	1.8358e-11	20.2932		ENSMUSG00000020473	Aebp1	2.12622	5.85676	12.0025	4.05613e-16	3.88226e-14	26.4272		ENSMUSG00000049892	Rasd1	3.07692	2.57745	10.1713	1.31293e-13	1.17108e-11	20.8169
ENSMUSG00000049892	Rasd1	-1.65488	2.57745	-5.65805	8.11166e-07	4.47015e-05	5.69183		ENSMUSG00000040147	Maob	-1.32439	4.73658	-7.90657	2.87964e-10	2.0933e-08	13.1896		ENSMUSG00000053646	Plxnb1	-1.33202	5.53114	-10.0155	2.18969e-13	1.89622e-11	20.2241		ENSMUSG00000008734	Gprc5b	1.33361	5.21984	11.9688	4.49471e-16	4.25185e-14	26.3359		ENSMUSG00000034472	Rasd2	-2.36422	2.88647	-10.1688	1.3237e-13	1.17108e-11	20.7907
ENSMUSG00000021614	Vcan	1.30617	3.92105	5.66521	7.91072e-07	4.37415e-05	5.69053		ENSMUSG00000030499	Kctd15	1.88183	1.94649	7.85992	3.39098e-10	2.41034e-08	13.1279		ENSMUSG00000106019	Gm43672	-1.80258	3.5803	-9.98258	2.44002e-13	2.10188e-11	20.1996		ENSMUSG00000050010	Shisa3	1.70226	3.55837	11.9213	5.19448e-16	4.85818e-14	26.237		ENSMUSG00000090084	Srpx	1.93923	2.71547	10.1595	1.36467e-13	1.20083e-11	20.7636
ENSMUSG00000008496	Pou2f2	1.80489	1.09894	5.70928	6.77835e-07	3.97656e-05	5.68415		ENSMUSG00000000567	Sox9	1.94986	3.45427	7.8543	3.45851e-10	2.43989e-08	13.1122		ENSMUSG00000041889	Shisa4	2.46341	2.27759	9.96986	2.54452e-13	2.18043e-11	20.1752		ENSMUSG00000027996	Sfrp2	3.49984	1.50435	11.9669	4.5202e-16	4.25185e-14	26.224		ENSMUSG00000054206	Gzmm	-1.55688	2.16214	-10.1293	1.50657e-13	1.3116e-11	20.6902
ENSMUSG00000044707	Ccnjl	-1.38143	-0.243973	-5.67614	7.61336e-07	4.29966e-05	5.6154		ENSMUSG00000018339	Gpx3	1.41748	10.4028	7.89083	3.04288e-10	2.19396e-08	13.0768		ENSMUSG00000026042	Col5a2	1.76989	4.33078	9.95751	2.65027e-13	2.25922e-11	20.0733		ENSMUSG00000090257	Gm4524	2.1926	1.10833	11.9091	5.39108e-16	5.0134e-14	26.1264		ENSMUSG00000024084	Qpct	1.48827	3.09632	10.1418	1.44631e-13	1.26587e-11	20.6735
ENSMUSG00000053113	Socs3	1.81634	2.93761	5.61571	9.40765e-07	4.99919e-05	5.55924		ENSMUSG00000064202	4430402I18Rik	-1.17839	3.4407	-7.85124	3.49584e-10	2.45564e-08	13.0751		ENSMUSG00000026558	Uck2	1.69227	6.32514	9.93025	2.89972e-13	2.45905e-11	19.9226		ENSMUSG00000061533	Cep128	-2.55343	3.50321	-11.8425	6.60717e-16	6.07525e-14	26.0321		ENSMUSG00000001493	Meox1	1.81516	5.44	10.1705	1.31656e-13	1.17108e-11	20.6564
ENSMUSG00000026981	Il1rn	3.3748	-1.25982	5.96683	2.7394e-07	2.03799e-05	5.4439		ENSMUSG00000042246	Tmc7	-1.02958	3.04776	-7.8303	3.76215e-10	2.63142e-08	13.0308		ENSMUSG00000027864	Ptgfrn	1.10289	6.0617	9.92195	2.98028e-13	2.51434e-11	19.8991		ENSMUSG00000059456	Ptk2b	2.02712	3.27149	11.8234	7.0055e-16	6.33475e-14	25.9575		ENSMUSG00000028476	Reck	1.04667	4.1438	10.1153	1.57759e-13	1.36254e-11	20.517
ENSMUSG00000047180	Neurl3	1.2381	2.21513	5.57123	1.09907e-06	5.71061e-05	5.40549		ENSMUSG00000026443	Lrrn2	1.43208	3.53232	7.81726	3.93825e-10	2.74287e-08	12.9703		ENSMUSG00000026825	Dnm1	1.63629	5.01846	9.87236	3.51105e-13	2.9319e-11	19.76		ENSMUSG00000017969	Ptgis	2.27347	4.15468	11.8273	6.92188e-16	6.29391e-14	25.944		ENSMUSG00000021253	Tgfb3	1.59881	5.18428	10.1145	1.58174e-13	1.36254e-11	20.478
ENSMUSG00000022360	Atad2	1.58998	1.38121	5.54245	1.21529e-06	6.17724e-05	5.29456		ENSMUSG00000029330	Cds1	-1.16028	3.82464	-7.80196	4.15541e-10	2.85763e-08	12.8902		ENSMUSG00000035274	Tpbg	1.68276	2.27461	9.82136	4.15687e-13	3.42548e-11	19.6947		ENSMUSG00000021898	Asb14	-1.44384	6.80444	-11.8402	6.65471e-16	6.08479e-14	25.9258		ENSMUSG00000020627	Klhl29	2.4502	0.804689	10.0738	1.80782e-13	1.54107e-11	20.4218
ENSMUSG00000011034	Slc5a1	-1.7406	-1.3535	-5.5974	1.003e-06	5.26156e-05	5.29011		ENSMUSG00000029061	Mmp23	1.42151	3.50426	7.78942	4.3424e-10	2.94905e-08	12.8784		ENSMUSG00000027868	Tbx15	2.73888	1.972	9.82061	4.16719e-13	3.42548e-11	19.6714		ENSMUSG00000031767	Nudt7	-1.28811	6.01032	-11.8098	7.30282e-16	6.56732e-14	25.838		ENSMUSG00000028223	Decr1	-1.46317	7.30527	-10.104	1.63701e-13	1.40277e-11	20.4122
ENSMUSG00000090958	Lrrc32	1.12768	5.31055	5.56919	1.10694e-06	5.73333e-05	5.26689		ENSMUSG00000047298	Kcnv2	-2.27418	3.0863	-7.77711	4.53411e-10	3.05357e-08	12.858		ENSMUSG00000027022	Xirp2	1.53125	9.18687	9.8409	3.89629e-13	3.23708e-11	19.6154		ENSMUSG00000059325	Hopx	-2.37364	4.0739	-11.7719	8.20398e-16	7.29753e-14	25.8141		ENSMUSG00000017969	Ptgis	1.97676	4.15468	10.0527	1.93741e-13	1.62614e-11	20.3417
ENSMUSG00000024827	Gldc	-1.99004	-0.50378	-5.70915	6.78149e-07	3.97656e-05	5.24851		ENSMUSG00000079110	Capn3	-1.08374	2.2724	-7.75829	4.84395e-10	3.18397e-08	12.8038		ENSMUSG00000044991	Shld1	-1.53348	4.60976	-9.80338	4.41209e-13	3.57489e-11	19.5706		ENSMUSG00000021577	Sdha	-1.18796	8.56571	-11.7784	8.04165e-16	7.19222e-14	25.7247		ENSMUSG00000038648	Creb3l2	1.08676	7.0033	10.0366	2.04236e-13	1.69682e-11	20.1912
ENSMUSG00000046186	Cd109	1.07271	1.81809	5.50736	1.37359e-06	6.81258e-05	5.21143		ENSMUSG00000108994	Gm31663	-1.33302	3.41354	-7.77207	4.61509e-10	3.08307e-08	12.7999		ENSMUSG00000036564	Ndrg4	1.49328	6.45978	9.81926	4.18583e-13	3.42548e-11	19.5557		ENSMUSG00000005087	Cd44	1.81535	4.37092	11.7212	9.58453e-16	8.43387e-14	25.6029		ENSMUSG00000015944	Castor2	1.18818	5.99896	10.0273	2.10597e-13	1.74083e-11	20.1743
ENSMUSG00000031910	Has3	1.01115	1.52152	5.50387	1.39044e-06	6.86084e-05	5.19622		ENSMUSG00000025780	Itih5	1.15947	4.44971	7.77597	4.55228e-10	3.05357e-08	12.7747		ENSMUSG00000039168	Dap	1.33804	5.7226	9.81738	4.21207e-13	3.4298e-11	19.5547		ENSMUSG00000003809	Gcdh	-1.15062	4.89106	-11.7117	9.86887e-16	8.63764e-14	25.572		ENSMUSG00000031877	Ces2g	1.18309	3.29321	9.98816	2.39559e-13	1.96043e-11	20.1473
ENSMUSG00000024349	Tmem173	1.14931	3.81779	5.51675	1.32932e-06	6.67393e-05	5.19442		ENSMUSG00000025911	Adhfe1	-1.14066	5.6835	-7.76544	4.72371e-10	3.13008e-08	12.6649		ENSMUSG00000043496	Tril	1.36292	4.09634	9.78024	4.76425e-13	3.82238e-11	19.4889		ENSMUSG00000026786	Apbb1ip	1.68307	2.87634	11.6652	1.13871e-15	9.8091e-14	25.4927		ENSMUSG00000044674	Fzd1	1.11518	4.51842	9.96786	2.56135e-13	2.07533e-11	20.0183
ENSMUSG00000009185	Ccl8	3.68466	2.31703	5.50091	1.40487e-06	6.88427e-05	5.06838		ENSMUSG00000048402	Gli2	1.6268	2.94237	7.6876	6.2098e-10	3.98572e-08	12.5666		ENSMUSG00000028223	Decr1	-1.41577	7.30527	-9.78082	4.75499e-13	3.82238e-11	19.4246		ENSMUSG00000031748	Gnao1	1.45625	6.1425	11.6785	1.09324e-15	9.46725e-14	25.4285		ENSMUSG00000056973	Ces1d	-1.96398	5.14107	-9.96279	2.60452e-13	2.09991e-11	19.997
ENSMUSG00000017929	B4galt5	1.05523	4.86503	5.50274	1.39589e-06	6.86084e-05	5.05865		ENSMUSG00000021913	Ogdhl	-1.07396	6.80577	-7.73122	5.32707e-10	3.47363e-08	12.534		ENSMUSG00000029718	Pcolce	1.74734	6.97593	9.76626	4.99048e-13	3.96501e-11	19.3759		ENSMUSG00000024007	Ppil1	-1.471	5.38241	-11.6521	1.1859e-15	1.01092e-13	25.3739		ENSMUSG00000026365	Cfh	1.73541	6.3158	9.96815	2.55887e-13	2.07533e-11	19.97
ENSMUSG00000003934	Efnb3	-1.13299	5.28496	-5.50288	1.39525e-06	6.86084e-05	4.99366		ENSMUSG00000034993	Vat1	1.53296	5.28237	7.69977	5.94969e-10	3.84895e-08	12.4626		ENSMUSG00000020334	Slc22a4	1.46267	2.87373	9.68207	6.6029e-13	5.19566e-11	19.2269		ENSMUSG00000028223	Decr1	-1.69173	7.30527	-11.6545	1.17713e-15	1.0087e-13	25.3499		ENSMUSG00000026235	Epha4	-1.53839	4.49482	-9.94418	2.76936e-13	2.21103e-11	19.9557
ENSMUSG00000040747	Cd53	1.25534	2.42965	5.43112	1.79138e-06	8.34504e-05	4.95374		ENSMUSG00000033684	Qsox1	1.06946	5.27436	7.69821	5.98244e-10	3.8549e-08	12.4546		ENSMUSG00000050931	Sgms2	1.62511	2.14124	9.6372	7.6681e-13	5.94804e-11	19.0946		ENSMUSG00000030483	Cyp2b10	-4.40663	3.20653	-11.5931	1.42283e-15	1.19423e-13	25.2758		ENSMUSG00000040711	Sh3pxd2b	1.43169	5.80259	9.94612	2.75168e-13	2.20769e-11	19.9088
ENSMUSG00000050370	Ch25h	2.87568	0.0158813	5.6282	9.00524e-07	4.83242e-05	4.95011		ENSMUSG00000027656	Wisp2	2.23448	1.73642	7.66902	6.62921e-10	4.2218e-08	12.4321		ENSMUSG00000027004	Frzb	1.49872	4.65927	9.65005	7.3464e-13	5.75304e-11	19.02		ENSMUSG00000039376	Synpo2l	2.31029	8.85032	11.6087	1.35589e-15	1.14984e-13	25.201		ENSMUSG00000037370	Enpp1	1.33486	4.34298	9.88537	3.36317e-13	2.67209e-11	19.7661
ENSMUSG00000051212	Gpr183	1.8511	1.2388	5.4591	1.62516e-06	7.7548e-05	4.92929		ENSMUSG00000019590	Cyb561	1.38044	3.02997	7.64603	7.18757e-10	4.50724e-08	12.4074		ENSMUSG00000116066	Gm49477	-1.74207	4.60957	-9.64198	7.54673e-13	5.88177e-11	19.0197		ENSMUSG00000029752	Asns	2.45334	3.18513	11.5413	1.66999e-15	1.36105e-13	25.1158		ENSMUSG00000039115	Itga9	1.16276	6.43575	9.86436	3.60515e-13	2.8368e-11	19.6287
ENSMUSG00000021456	Fbp2	-1.05994	1.59686	-5.43058	1.79474e-06	8.34504e-05	4.914		ENSMUSG00000056737	Capg	1.34605	3.84107	7.65514	6.96074e-10	4.39871e-08	12.3681		ENSMUSG00000027709	Mccc1	-1.06841	3.98974	-9.62866	7.88962e-13	6.09101e-11	19.0023		ENSMUSG00000035473	Galm	-1.30848	4.65326	-11.5584	1.58404e-15	1.30939e-13	25.1095		ENSMUSG00000033066	Gas7	1.62801	5.22956	9.84321	3.86659e-13	3.01354e-11	19.5992
ENSMUSG00000049281	Scn3b	1.50579	1.52767	5.42687	1.8181e-06	8.41782e-05	4.89694		ENSMUSG00000047407	Tgif1	1.23219	3.25355	7.61658	7.97254e-10	4.86623e-08	12.2934		ENSMUSG00000033044	Dhrs7c	-1.30707	5.7749	-9.62384	8.01762e-13	6.16077e-11	18.922		ENSMUSG00000025742	Prps2	-1.95874	5.28938	-11.553	1.61072e-15	1.32476e-13	25.0684		ENSMUSG00000018042	Cyb5r3	1.38233	6.96198	9.85577	3.70909e-13	2.90463e-11	19.5933
ENSMUSG00000028444	Cntfr	-1.36756	1.83743	-5.39888	2.00388e-06	9.1358e-05	4.85168		ENSMUSG00000090799	Klhl33	-1.23951	3.15519	-7.61827	7.92521e-10	4.86623e-08	12.276		ENSMUSG00000071324	Armc2	-1.0703	5.83864	-9.61089	8.37164e-13	6.40274e-11	18.8752		ENSMUSG00000034675	Dbn1	2.31795	3.87559	11.536	1.69787e-15	1.36892e-13	25.0662		ENSMUSG00000037386	Rims2	3.48229	-0.876944	9.86495	3.59809e-13	2.8368e-11	19.4963
ENSMUSG00000040552	C3ar1	1.24603	3.33184	5.40016	1.99501e-06	9.12077e-05	4.80633		ENSMUSG00000023092	Fhl1	1.27609	9.07914	7.63798	7.39415e-10	4.58409e-08	12.1988		ENSMUSG00000006731	B4galnt1	1.58872	2.75296	9.5748	9.44458e-13	7.11333e-11	18.8733		ENSMUSG00000031849	Comp	3.75162	1.39876	11.5729	1.51465e-15	1.25839e-13	25.0372		ENSMUSG00000036606	Plxnb2	1.20337	8.0497	9.80874	4.33443e-13	3.36216e-11	19.4324
ENSMUSG00000107605	Gm44117	-1.79606	-0.764474	-5.43793	1.74946e-06	8.22798e-05	4.77673		ENSMUSG00000037370	Enpp1	1.05484	4.34298	7.59483	8.60713e-10	5.17915e-08	12.1432		ENSMUSG00000045679	Pqlc3	1.13255	3.75894	9.58151	9.23494e-13	6.99761e-11	18.8553		ENSMUSG00000025185	Loxl4	2.8939	1.40905	11.5404	1.67473e-15	1.36105e-13	25.0265		ENSMUSG00000030657	Xylt1	1.68391	2.60348	9.72469	5.72986e-13	4.26275e-11	19.3672
ENSMUSG00000018008	Cyth4	1.00874	3.56987	5.39289	2.04599e-06	9.30188e-05	4.76568		ENSMUSG00000026249	Serpine2	1.08443	5.34624	7.60456	8.31724e-10	5.02318e-08	12.1247		ENSMUSG00000044951	Mylk4	-2.20293	7.78505	-9.58425	9.15076e-13	6.96607e-11	18.7708		ENSMUSG00000015843	Rxrg	-1.38747	6.3454	-11.5394	1.67979e-15	1.36105e-13	25.0023		ENSMUSG00000029461	Fam168a	1.03002	5.97284	9.77647	4.82427e-13	3.68967e-11	19.3459
ENSMUSG00000026360	Rgs2	-1.20202	3.01057	-5.401	1.98919e-06	9.11961e-05	4.74752		ENSMUSG00000064370	mt-Cytb	-1.06553	14.5229	-7.61121	8.12463e-10	4.92503e-08	12.1048		ENSMUSG00000031767	Nudt7	-1.04175	6.01032	-9.57385	9.47458e-13	7.11333e-11	18.7492		ENSMUSG00000030545	Pex11a	-1.32445	3.71269	-11.5108	1.83604e-15	1.47306e-13	24.9976		ENSMUSG00000062210	Tnfaip8	-1.4391	3.60158	-9.73879	5.46741e-13	4.10482e-11	19.3386
ENSMUSG00000000567	Sox9	1.41352	3.45427	5.36735	2.23575e-06	0.00010024	4.72421		ENSMUSG00000032091	Tmprss4	-3.32044	-0.252728	-7.65938	6.85782e-10	4.35046e-08	12.0725		ENSMUSG00000004267	Eno2	1.64328	2.43858	9.49886	1.21776e-12	8.95831e-11	18.6399		ENSMUSG00000060600	Eno3	-1.00489	10.0326	-11.5058	1.86479e-15	1.48883e-13	24.8795		ENSMUSG00000021913	Ogdhl	-1.35607	6.80577	-9.77798	4.80016e-13	3.68967e-11	19.3377
ENSMUSG00000049723	Mmp12	4.11071	-1.6802	5.75362	5.80152e-07	3.6104e-05	4.67529		ENSMUSG00000036040	Adamtsl2	2.06304	4.93637	7.5594	9.75124e-10	5.74096e-08	12.0366		ENSMUSG00000049115	Agtr1a	-1.58075	5.26185	-9.52649	1.11012e-12	8.25882e-11	18.6134		ENSMUSG00000024084	Qpct	1.76087	3.09632	11.465	2.11608e-15	1.67314e-13	24.8762		ENSMUSG00000031636	Pdlim3	1.30981	5.1216	9.7631	5.04312e-13	3.83911e-11	19.3167
ENSMUSG00000033730	Egr3	2.96387	3.43321	5.33106	2.53564e-06	0.000110375	4.637		ENSMUSG00000020882	Cacnb1	1.13137	5.13134	7.57358	9.27604e-10	5.52207e-08	12.024		ENSMUSG00000027995	Tlr2	1.18158	3.38486	9.49818	1.22057e-12	8.95831e-11	18.5952		ENSMUSG00000022748	Cmss1	-1.58233	5.27089	-11.4867	1.97839e-15	1.57186e-13	24.8668		ENSMUSG00000046709	Mapk10	-1.24713	3.52385	-9.71823	5.85414e-13	4.31598e-11	19.2847
ENSMUSG00000066170	E230001N04Rik	-3.71155	-2.36793	-5.95036	2.9032e-07	2.12128e-05	4.5368		ENSMUSG00000036256	Igfbp7	1.08812	8.28657	7.57263	9.30697e-10	5.52207e-08	11.9722		ENSMUSG00000000567	Sox9	2.11141	3.45427	9.48303	1.28413e-12	9.38276e-11	18.5405		ENSMUSG00000109635	Gm45670	-1.58487	4.6118	-11.4628	2.13063e-15	1.67654e-13	24.8304		ENSMUSG00000032263	Bckdhb	-1.0614	5.83108	-9.74295	5.39234e-13	4.06712e-11	19.2326
ENSMUSG00000000805	Car4	-1.0407	4.16304	-5.35033	2.3718e-06	0.000104353	4.526		ENSMUSG00000025185	Loxl4	1.80857	1.40905	7.51274	1.14944e-09	6.60099e-08	11.9687		ENSMUSG00000020814	Mxra7	1.35398	4.23273	9.47452	1.3213e-12	9.52675e-11	18.4673		ENSMUSG00000035606	Ky	-3.04686	4.19183	-11.4311	2.35202e-15	1.82443e-13	24.7769		ENSMUSG00000053646	Plxnb1	-1.28568	5.53114	-9.72105	5.79959e-13	4.29511e-11	19.1753
ENSMUSG00000036098	Myrf	-1.02316	3.2184	-5.30338	2.79088e-06	0.000117968	4.44763		ENSMUSG00000032334	Loxl1	1.74072	6.20554	7.55348	9.95671e-10	5.82005e-08	11.9283		ENSMUSG00000030214	Plbd1	-1.49823	5.3926	-9.46672	1.35636e-12	9.73662e-11	18.4098		ENSMUSG00000040249	Lrp1	1.66512	8.65531	11.4557	2.17868e-15	1.70614e-13	24.7259		ENSMUSG00000059447	Hadhb	-1.02482	8.99365	-9.73062	5.61798e-13	4.19861e-11	19.1691
ENSMUSG00000027199	Gatm	1.07866	3.40275	5.28502	2.97401e-06	0.00012323	4.40573		ENSMUSG00000042190	Cmklr1	1.34423	5.51443	7.54124	1.03956e-09	6.05496e-08	11.9135		ENSMUSG00000035936	Aldh5a1	-1.14291	4.55164	-9.45351	1.41785e-12	1.01336e-10	18.3949		ENSMUSG00000036256	Igfbp7	1.641	8.28657	11.437	2.30889e-15	1.7995e-13	24.6688		ENSMUSG00000059408	Mrgprh	-1.6527	2.86014	-9.64128	7.56432e-13	5.43005e-11	19.0813
ENSMUSG00000030774	Pak1	1.0064	2.16086	5.24411	3.42585e-06	0.000137564	4.35592		ENSMUSG00000020695	Mrc2	1.47959	4.9943	7.52909	1.08504e-09	6.29746e-08	11.8898		ENSMUSG00000001027	Scn4a	-1.67844	5.23513	-9.44515	1.4582e-12	1.03766e-10	18.3488		ENSMUSG00000032263	Bckdhb	-1.26666	5.83108	-11.4229	2.41251e-15	1.83545e-13	24.6506		ENSMUSG00000007682	Dio2	3.1944	1.08726	9.64907	7.37055e-13	5.33778e-11	19.0682
ENSMUSG00000112023	Lilr4b	1.15316	2.1461	5.24311	3.43764e-06	0.000137564	4.34424		ENSMUSG00000063160	Numbl	1.46804	3.56901	7.48602	1.26299e-09	7.17755e-08	11.8281		ENSMUSG00000046345	Smco1	-1.36978	3.3238	-9.41317	1.62357e-12	1.14047e-10	18.3411		ENSMUSG00000031555	Adam9	1.34153	5.79115	11.4252	2.39522e-15	1.83545e-13	24.6473		ENSMUSG00000046345	Smco1	-1.31418	3.3238	-9.64539	7.46143e-13	5.37979e-11	19.0406
ENSMUSG00000033633	Clec18a	-1.56686	-1.0523	-5.29676	2.85562e-06	0.000119534	4.34381		ENSMUSG00000024909	Efemp2	1.24722	4.27838	7.47688	1.30439e-09	7.36173e-08	11.74		ENSMUSG00000062908	Acadm	-1.33001	8.26568	-9.44203	1.47355e-12	1.04405e-10	18.2911		ENSMUSG00000021196	Pfkp	1.25796	5.78644	11.4194	2.4386e-15	1.83929e-13	24.6285		ENSMUSG00000023092	Fhl1	1.61281	9.07914	9.67463	6.76854e-13	4.96775e-11	18.9829
ENSMUSG00000044734	Serpinb1a	1.11899	1.33289	5.23039	3.59204e-06	0.000142351	4.30425		ENSMUSG00000027996	Sfrp2	2.51117	1.50435	7.47197	1.32717e-09	7.43894e-08	11.7112		ENSMUSG00000044067	Gpr22	-2.23117	3.05716	-9.39018	1.75407e-12	1.22165e-10	18.2674		ENSMUSG00000116066	Gm49477	-2.28735	4.60957	-11.39	2.67293e-15	1.99689e-13	24.621		ENSMUSG00000020264	Slc36a2	-1.35148	4.76311	-9.64975	7.35364e-13	5.33778e-11	18.9601
ENSMUSG00000021260	Hhipl1	-1.09944	1.92347	-5.21078	3.84362e-06	0.000149782	4.24705		ENSMUSG00000040276	Pacsin1	2.60567	1.59869	7.43325	1.52151e-09	8.38468e-08	11.6698		ENSMUSG00000034472	Rasd2	-2.1908	2.88647	-9.38567	1.78087e-12	1.22468e-10	18.2568		ENSMUSG00000019929	Dcn	1.22816	10.225	11.4227	2.41418e-15	1.83545e-13	24.621		ENSMUSG00000048612	Myof	1.20903	3.74726	9.63214	7.79851e-13	5.57372e-11	18.9561
ENSMUSG00000045763	Basp1	1.85391	0.441305	5.30176	2.80655e-06	0.000118084	4.23912		ENSMUSG00000026204	Ptprn	1.41187	5.10112	7.46425	1.36382e-09	7.61828e-08	11.6583		ENSMUSG00000032012	Nectin1	1.55736	3.72287	9.38664	1.77503e-12	1.22468e-10	18.2122		ENSMUSG00000040659	Efhd2	1.71016	5.4474	11.4112	2.50183e-15	1.87833e-13	24.6132		ENSMUSG00000038668	Lpar1	1.16415	3.69223	9.62399	8.01366e-13	5.6779e-11	18.9416
ENSMUSG00000030103	Bhlhe40	1.09379	6.97694	5.27105	3.12129e-06	0.000127716	4.21806		ENSMUSG00000022449	Adamts20	2.94399	0.896408	7.51804	1.12813e-09	6.50147e-08	11.6387		ENSMUSG00000045284	Dcaf12l1	-1.7071	1.6085	-9.36857	1.88633e-12	1.28106e-10	18.1934		ENSMUSG00000030972	Acsm5	-4.7413	1.08739	-11.6043	1.37432e-15	1.15946e-13	24.5423		ENSMUSG00000022598	Psca	4.77584	-0.324085	9.77656	4.82279e-13	3.68967e-11	18.9209
ENSMUSG00000039457	Ppl	-1.01077	1.59546	-5.20424	3.93127e-06	0.000152111	4.21527		ENSMUSG00000042804	Gpr153	1.37744	4.94661	7.45646	1.40184e-09	7.77759e-08	11.6296		ENSMUSG00000019997	Ctgf	2.08794	7.73504	9.40582	1.66418e-12	1.164e-10	18.1705		ENSMUSG00000021203	Otub2	1.44356	3.66158	11.3556	2.97623e-15	2.19424e-13	24.5032		ENSMUSG00000031548	Sfrp1	1.23933	5.4982	9.62926	7.87398e-13	5.60319e-11	18.8605
ENSMUSG00000038418	Egr1	2.47974	5.5663	5.24352	3.43285e-06	0.000137564	4.20118		ENSMUSG00000027408	Cpxm1	1.72129	2.97549	7.41181	1.64112e-09	8.92367e-08	11.6121		ENSMUSG00000048612	Myof	1.19967	3.74726	9.36441	1.91293e-12	1.28843e-10	18.1362		ENSMUSG00000028047	Thbs3	1.80403	3.23989	11.3158	3.36954e-15	2.46202e-13	24.4053		ENSMUSG00000030257	Srgap3	1.60604	2.71576	9.56618	9.72067e-13	6.77014e-11	18.8157
ENSMUSG00000034765	Dusp5	1.30397	3.84782	5.20688	3.89564e-06	0.000151449	4.15804		ENSMUSG00000028893	Sesn2	1.59141	2.88522	7.38601	1.79767e-09	9.67846e-08	11.5286		ENSMUSG00000001119	Col6a1	1.53303	7.55612	9.38826	1.76544e-12	1.22436e-10	18.1128		ENSMUSG00000038526	Car14	-1.8484	7.34386	-11.3042	3.4948e-15	2.5422e-13	24.2623		ENSMUSG00000027955	Fam198b	1.69394	6.57458	9.61789	8.1785e-13	5.76972e-11	18.8058
ENSMUSG00000000957	Mmp14	1.04038	5.52556	5.20446	3.92824e-06	0.000152111	4.06426		ENSMUSG00000028645	Slc2a1	1.03726	4.83532	7.41587	1.61778e-09	8.82608e-08	11.4914		ENSMUSG00000037254	Itih2	2.77121	0.924638	9.36586	1.90365e-12	1.28748e-10	18.1075		ENSMUSG00000028127	Abcd3	-1.23256	5.71343	-11.2645	3.95755e-15	2.86607e-13	24.1529		ENSMUSG00000026825	Dnm1	1.60475	5.01846	9.5732	9.4952e-13	6.64136e-11	18.7011
ENSMUSG00000055407	Map6	1.30158	3.05475	5.14538	4.81479e-06	0.000180742	4.03214		ENSMUSG00000046345	Smco1	-1.00432	3.3238	-7.38284	1.81793e-09	9.75545e-08	11.4568		ENSMUSG00000047298	Kcnv2	-3.16731	3.0863	-9.32822	2.16093e-12	1.44359e-10	18.0798		ENSMUSG00000046709	Mapk10	-1.43565	3.52385	-11.2182	4.57496e-15	3.25558e-13	24.1012		ENSMUSG00000027996	Sfrp2	2.2185	1.50435	9.50725	1.184e-12	8.0744e-11	18.6651
ENSMUSG00000071713	Csf2rb	1.25095	2.23102	5.13791	4.93999e-06	0.000185018	4.00412		ENSMUSG00000014602	Kif1a	1.61244	2.0167	7.35577	2.00033e-09	1.05953e-07	11.4354		ENSMUSG00000025738	Fbxl16	1.684	2.72966	9.31836	2.23398e-12	1.48031e-10	18.0314		ENSMUSG00000016918	Sulf1	1.34227	5.31031	11.234	4.35425e-15	3.11205e-13	24.0604		ENSMUSG00000008734	Gprc5b	1.05667	5.21984	9.55496	1.00924e-12	6.94044e-11	18.6209
ENSMUSG00000050195	Scd4	-2.17104	2.08874	-5.14896	4.75583e-06	0.000179352	4.00137		ENSMUSG00000054675	Tmem119	1.74698	3.35075	7.36373	1.94483e-09	1.03684e-07	11.4097		ENSMUSG00000026259	Ngef	3.49016	0.192139	9.42929	1.53794e-12	1.08498e-10	17.994		ENSMUSG00000031375	Bgn	2.32335	9.73862	11.2381	4.29874e-15	3.08585e-13	24.0444		ENSMUSG00000002346	Slc25a42	-1.20568	6.97995	-9.55945	9.94179e-13	6.86571e-11	18.6092
ENSMUSG00000079227	Ccr5	2.25454	-0.26738	5.2178	3.75153e-06	0.000147245	3.90848		ENSMUSG00000026837	Col5a1	1.46681	5.84155	7.38828	1.7833e-09	9.63279e-08	11.3582		ENSMUSG00000024186	Rgs11	2.07773	1.93646	9.2939	2.42613e-12	1.57573e-10	17.9651		ENSMUSG00000058743	Kcnj14	3.39249	0.309694	11.2597	4.01752e-15	2.89668e-13	24.0283		ENSMUSG00000020473	Aebp1	1.67543	5.85676	9.51122	1.16836e-12	8.00108e-11	18.4598
ENSMUSG00000027797	Dclk1	1.32734	1.2244	5.07322	6.1688e-06	0.000221901	3.77361		ENSMUSG00000056220	Pla2g4a	1.34775	3.33252	7.3395	2.1187e-09	1.11143e-07	11.3336		ENSMUSG00000055407	Map6	1.80627	3.05475	9.30097	2.36892e-12	1.54788e-10	17.9528		ENSMUSG00000000340	Dbt	-1.84714	5.03309	-11.2028	4.80255e-15	3.40274e-13	23.996		ENSMUSG00000038776	Ephx1	1.04472	6.43449	9.49468	1.23494e-12	8.35218e-11	18.3953
ENSMUSG00000031506	Ptpn7	1.34119	1.45849	5.06336	6.38082e-06	0.000228024	3.77156		ENSMUSG00000028339	Col15a1	1.39432	7.73528	7.37735	1.85348e-09	9.91368e-08	11.2917		ENSMUSG00000045776	Lrtm1	-1.54511	8.45855	-9.33424	2.11754e-12	1.4204e-10	17.9295		ENSMUSG00000020334	Slc22a4	1.59752	2.87373	11.1672	5.37094e-15	3.7728e-13	23.942		ENSMUSG00000026249	Serpine2	1.33409	5.34624	9.48744	1.26529e-12	8.5222e-11	18.3947
ENSMUSG00000087057	Gm11730	-1.28845	0.951189	-5.06013	6.45165e-06	0.000230053	3.76696		ENSMUSG00000033295	Ptprf	1.128	4.54226	7.33085	2.18447e-09	1.14228e-07	11.2189		ENSMUSG00000058498	Rnf207	-1.30991	5.30969	-9.31406	2.26661e-12	1.49587e-10	17.9027		ENSMUSG00000001131	Timp1	3.69798	3.02877	11.1348	5.94836e-15	4.0735e-13	23.8648		ENSMUSG00000027560	Dok5	3.6801	1.23891	9.42435	1.56368e-12	1.02314e-10	18.3386
ENSMUSG00000044811	Cd300c2	1.62953	0.305826	5.11404	5.36231e-06	0.000198115	3.73296		ENSMUSG00000026824	Kcnj3	-1.62712	3.14523	-7.28928	2.53024e-09	1.29414e-07	11.1647		ENSMUSG00000028339	Col15a1	1.75816	7.73528	9.3198	2.22319e-12	1.47915e-10	17.882		ENSMUSG00000025738	Fbxl16	2.04312	2.72966	11.1357	5.93041e-15	4.0735e-13	23.8644		ENSMUSG00000032338	Hcn4	-2.62685	2.266	-9.3924	1.74101e-12	1.12186e-10	18.2913
ENSMUSG00000075224	Lrrc55	1.21811	2.61385	5.03913	6.93288e-06	0.000244739	3.65515		ENSMUSG00000031995	St14	3.12366	0.679559	7.42138	1.58658e-09	8.68478e-08	11.1445		ENSMUSG00000053398	Phgdh	2.73016	2.23651	9.24713	2.84127e-12	1.80245e-10	17.8133		ENSMUSG00000064080	Fbln2	2.03153	7.39631	11.1723	5.28571e-15	3.72893e-13	23.8431		ENSMUSG00000018339	Gpx3	1.69685	10.4028	9.44649	1.45164e-12	9.65814e-11	18.218
ENSMUSG00000028111	Ctsk	1.15612	2.26728	5.02429	7.294e-06	0.0002548	3.64672		ENSMUSG00000029070	Mxra8	1.18619	6.11862	7.32275	2.24791e-09	1.16799e-07	11.1171		ENSMUSG00000029330	Cds1	-1.33837	3.82464	-9.26882	2.64044e-12	1.69475e-10	17.8112		ENSMUSG00000037206	Islr	1.79067	5.79667	11.1588	5.51516e-15	3.85755e-13	23.8197		ENSMUSG00000040249	Lrp1	1.3701	8.65531	9.42699	1.54989e-12	1.02287e-10	18.1547
ENSMUSG00000111815	Gm6018	-1.182	2.37839	-5.0389	6.93828e-06	0.000244739	3.62078		ENSMUSG00000024186	Rgs11	1.72523	1.93646	7.24857	2.92209e-09	1.46705e-07	11.0753		ENSMUSG00000048478	Spata33	-1.55189	3.00185	-9.23711	2.93911e-12	1.85732e-10	17.7746		ENSMUSG00000046603	Tcaim	-1.2174	4.90699	-11.1472	5.71979e-15	3.96677e-13	23.8114		ENSMUSG00000035606	Ky	-2.17864	4.19183	-9.38344	1.79426e-12	1.14713e-10	18.1432
ENSMUSG00000020120	Plek	1.20394	1.51162	5.01305	7.57967e-06	0.000261723	3.61766		ENSMUSG00000045312	Lhfpl2	1.40807	3.43957	7.27086	2.70057e-09	1.36843e-07	11.0633		ENSMUSG00000037419	Endod1	1.0818	4.26748	9.26236	2.69873e-12	1.71868e-10	17.7652		ENSMUSG00000024940	Ltbp3	1.69916	5.93136	11.1521	5.63268e-15	3.92298e-13	23.7942		ENSMUSG00000013089	Etv5	1.40172	5.35546	9.40791	1.65254e-12	1.0733e-10	18.1205
ENSMUSG00000063594	Gng8	2.08696	0.855788	5.11048	5.42828e-06	0.000199203	3.6016		ENSMUSG00000028223	Decr1	-1.05365	7.30527	-7.28422	2.57601e-09	1.31344e-07	10.9686		ENSMUSG00000022754	Tmem45a	1.43506	2.27113	9.19004	3.44642e-12	2.13386e-10	17.6196		ENSMUSG00000031877	Ces2g	1.39575	3.29321	11.0979	6.68163e-15	4.51893e-13	23.7271		ENSMUSG00000019997	Ctgf	2.08197	7.73504	9.40392	1.67484e-12	1.08348e-10	18.0784
ENSMUSG00000029304	Spp1	2.29012	-0.601814	5.08195	5.98682e-06	0.000216784	3.58691		ENSMUSG00000006731	B4galnt1	1.3774	2.75296	7.22025	3.23009e-09	1.59238e-07	10.9628		ENSMUSG00000015365	Mov10l1	-1.14298	5.66993	-9.18931	3.45496e-12	2.13386e-10	17.4649		ENSMUSG00000068196	Col8a1	2.34381	3.97027	11.1081	6.47113e-15	4.41304e-13	23.722		ENSMUSG00000039670	Oxld1	-1.37333	4.20737	-9.36402	1.91545e-12	1.21985e-10	18.0493
ENSMUSG00000043439	Epop	-1.27972	-0.443763	-5.02361	7.31081e-06	0.0002548	3.58667		ENSMUSG00000054136	Adm2	4.37176	-1.99115	7.75993	4.81607e-10	3.17841e-08	10.9395		ENSMUSG00000031778	Cx3cl1	1.29072	5.32159	9.18702	3.48186e-12	2.14239e-10	17.454		ENSMUSG00000022754	Tmem45a	1.74359	2.27113	11.0799	7.07223e-15	4.7439e-13	23.6963		ENSMUSG00000004939	Nmrk2	2.30041	5.49584	9.35633	1.96568e-12	1.24699e-10	17.9703
ENSMUSG00000021057	Akap5	1.67861	0.675726	5.01826	7.4458e-06	0.000258189	3.56166		ENSMUSG00000001119	Col6a1	1.19082	7.55612	7.26956	2.71303e-09	1.3705e-07	10.9161		ENSMUSG00000027996	Sfrp2	2.46057	1.50435	9.12357	4.31731e-12	2.58833e-10	17.3775		ENSMUSG00000040350	Trim7	-1.81193	4.00731	-11.0839	6.98389e-15	4.70392e-13	23.6655		ENSMUSG00000056220	Pla2g4a	1.58833	3.33252	9.32049	2.218e-12	1.3803e-10	17.9522
ENSMUSG00000001506	Col1a1	1.43176	7.8657	5.07493	6.13266e-06	0.000221087	3.55229		ENSMUSG00000020814	Mxra7	1.07967	4.23273	7.24024	3.00953e-09	1.50174e-07	10.9121		ENSMUSG00000087006	Gm13889	2.28943	3.27684	9.13195	4.19626e-12	2.53432e-10	17.3733		ENSMUSG00000028082	Sh3d19	1.1095	5.71953	11.1007	6.62406e-15	4.49859e-13	23.6328		ENSMUSG00000024381	Bin1	1.40861	3.38103	9.32561	2.18007e-12	1.36188e-10	17.9489
ENSMUSG00000024300	Myo1f	1.12928	2.57375	5.00034	7.91616e-06	0.000269925	3.54659		ENSMUSG00000018593	Sparc	1.20537	9.60418	7.2295	3.12602e-09	1.55041e-07	10.7678		ENSMUSG00000040010	Slc7a5	1.63676	4.0423	9.15156	3.92633e-12	2.38893e-10	17.3733		ENSMUSG00000048478	Spata33	-1.77572	3.00185	-11.0281	8.3319e-15	5.47663e-13	23.53		ENSMUSG00000019763	Rmnd1	-1.13349	4.95932	-9.3381	2.0902e-12	1.31578e-10	17.9071
ENSMUSG00000072949	Acot1	-1.66958	1.43213	-4.97542	8.61921e-06	0.000287313	3.48644		ENSMUSG00000050010	Shisa3	1.16649	3.55837	7.15499	4.06936e-09	1.95892e-07	10.6875		ENSMUSG00000056174	Col8a2	3.99328	0.427734	9.20947	3.22714e-12	2.00831e-10	17.3197		ENSMUSG00000031565	Fgfr1	1.47275	6.60258	11.0612	7.50272e-15	4.99175e-13	23.4983		ENSMUSG00000076435	Acsf2	-1.48375	6.10816	-9.32883	2.15654e-12	1.35234e-10	17.8454
ENSMUSG00000056737	Capg	1.03176	3.84107	4.97391	8.66359e-06	0.000287621	3.41956		ENSMUSG00000035279	Ssc5d	1.78402	3.65652	7.14691	4.18743e-09	2.00397e-07	10.6534		ENSMUSG00000021273	Fdft1	-1.15926	4.86463	-9.12663	4.27275e-12	2.57103e-10	17.2801		ENSMUSG00000036564	Ndrg4	1.68431	6.45978	11.0573	7.59595e-15	5.03332e-13	23.4877		ENSMUSG00000037624	Kcnk2	1.39745	3.64316	9.28634	2.48885e-12	1.53717e-10	17.8136
ENSMUSG00000035352	Ccl12	3.31371	1.16074	4.96948	8.79565e-06	0.000290239	3.40457		ENSMUSG00000050335	Lgals3	1.69449	2.73863	7.13398	4.38373e-09	2.08571e-07	10.6448		ENSMUSG00000050751	Pgbd5	2.11036	0.380921	9.15841	3.83619e-12	2.3428e-10	17.2664		ENSMUSG00000023094	Msrb2	-1.21528	4.86997	-11.0389	8.05058e-15	5.31306e-13	23.4823		ENSMUSG00000025742	Prps2	-1.51435	5.28938	-9.2568	2.74991e-12	1.68569e-10	17.6111
ENSMUSG00000085272	Sbk3	-1.17041	1.18452	-4.9372	9.8182e-06	0.000318307	3.36216		ENSMUSG00000005087	Cd44	1.16162	4.37092	7.15062	4.13286e-09	1.98365e-07	10.5965		ENSMUSG00000038600	Atp6v0a4	4.51381	-0.465806	9.3745	1.84905e-12	1.26391e-10	17.1889		ENSMUSG00000020814	Mxra7	1.59093	4.23273	11.0135	8.72454e-15	5.68902e-13	23.4092		ENSMUSG00000038600	Atp6v0a4	4.49885	-0.465806	9.38506	1.78455e-12	1.1454e-10	17.5977
ENSMUSG00000075408	6030408B16Rik	-1.44505	1.97558	-4.92552	1.02166e-05	0.000327231	3.34127		ENSMUSG00000017417	Plxdc1	1.21011	3.99841	7.13208	4.41327e-09	2.09368e-07	10.5414		ENSMUSG00000025140	Pycr1	2.12305	2.24152	9.05692	5.41403e-12	3.18746e-10	17.1797		ENSMUSG00000039763	Dnajc28	-1.71174	4.53651	-11.0052	8.9583e-15	5.81827e-13	23.3914		ENSMUSG00000041120	Nbl1	1.8329	5.12711	9.22945	3.0162e-12	1.82163e-10	17.5418
ENSMUSG00000038068	Rnf144b	-1.02263	5.21843	-4.9978	7.98517e-06	0.000271148	3.31223		ENSMUSG00000005338	Cadm3	1.19188	3.51412	7.10245	4.90152e-09	2.29866e-07	10.4894		ENSMUSG00000041193	Pla2g5	-1.51777	5.40623	-9.0801	5.00394e-12	2.97816e-10	17.1156		ENSMUSG00000096957	E230013L22Rik	1.81801	3.72974	10.9966	9.205e-15	5.93143e-13	23.3832		ENSMUSG00000056174	Col8a2	3.95063	0.427734	9.20401	3.2873e-12	1.96362e-10	17.4888
ENSMUSG00000113737	BB123696	-1.81371	-0.226042	-4.91854	1.04618e-05	0.00033313	3.31019		ENSMUSG00000071714	Csf2rb2	1.74244	1.79146	7.06503	5.59643e-09	2.54436e-07	10.4495		ENSMUSG00000024524	Gnal	2.96815	1.02309	9.06507	5.26618e-12	3.11161e-10	17.0544		ENSMUSG00000038600	Atp6v0a4	5.22973	-0.465806	11.3371	3.15314e-15	2.31424e-13	23.3624		ENSMUSG00000049115	Agtr1a	-1.50414	5.26185	-9.21177	3.20214e-12	1.91976e-10	17.4685
ENSMUSG00000031431	Tsc22d3	-1.05315	7.57687	-4.99581	8.03971e-06	0.000272435	3.28403		ENSMUSG00000020886	Dlg4	1.09074	3.9369	7.0902	5.11895e-09	2.38016e-07	10.4131		ENSMUSG00000031712	Il15	-1.07942	5.27746	-9.04826	5.57576e-12	3.27091e-10	17.0013		ENSMUSG00000046598	Bdh1	-1.7725	7.58004	-11.017	8.62844e-15	5.64887e-13	23.3537		ENSMUSG00000050541	Adra1b	-1.58712	5.24188	-9.19549	3.3835e-12	2.01374e-10	17.4281
ENSMUSG00000039232	Stx11	1.09008	2.10566	4.90714	1.08755e-05	0.000342306	3.28327		ENSMUSG00000021319	Sfrp4	1.98307	0.57722	7.08301	5.25096e-09	2.43463e-07	10.4014		ENSMUSG00000025007	Aldh18a1	1.42498	4.07343	9.03518	5.82944e-12	3.38335e-10	16.9969		ENSMUSG00000020773	Trim47	2.35234	5.36863	11.0015	9.06323e-15	5.86316e-13	23.329		ENSMUSG00000032289	Thsd4	1.34515	2.62517	9.10791	4.55299e-12	2.64251e-10	17.3192
ENSMUSG00000021025	Nfkbia	-1.05587	5.65586	-4.97475	8.63871e-06	0.000287378	3.24245		ENSMUSG00000042622	Maff	1.44841	2.9032	7.06143	5.66834e-09	2.56991e-07	10.398		ENSMUSG00000062753	AI413582	1.02556	3.56801	9.02423	6.05093e-12	3.49537e-10	16.9913		ENSMUSG00000026062	Slc9a2	-1.59241	3.49369	-10.9171	1.18464e-14	7.57383e-13	23.1619		ENSMUSG00000020422	Tns3	1.13179	5.03126	9.14809	3.97284e-12	2.33059e-10	17.2707
ENSMUSG00000030789	Itgax	1.49567	0.377962	4.90481	1.09621e-05	0.000344368	3.19313		ENSMUSG00000079105	C7	1.93754	2.46916	7.04746	5.95601e-09	2.67808e-07	10.3891		ENSMUSG00000020681	Ace	1.5188	7.03908	9.0448	5.64189e-12	3.29789e-10	16.9572		ENSMUSG00000026888	Grb14	-1.18893	8.09687	-10.9512	1.06307e-14	6.82326e-13	23.1429		ENSMUSG00000115100	Gm34934	-1.3667	1.54596	-9.07342	5.11875e-12	2.91911e-10	17.2374
ENSMUSG00000030499	Kctd15	1.20963	1.94649	4.86655	1.24825e-05	0.000378594	3.15569		ENSMUSG00000031778	Cx3cl1	1.04504	5.32159	7.09884	4.96466e-09	2.32162e-07	10.367		ENSMUSG00000004562	Arhgef40	1.26865	6.12741	9.02354	6.06516e-12	3.49537e-10	16.8944		ENSMUSG00000041889	Shisa4	2.95394	2.27759	10.9027	1.24014e-14	7.89783e-13	23.137		ENSMUSG00000028607	Cpt2	-1.23221	8.72357	-9.14199	4.05585e-12	2.37079e-10	17.1928
ENSMUSG00000026080	Chst10	1.02926	1.27347	4.84281	1.35285e-05	0.000405534	3.06438		ENSMUSG00000032925	Itgbl1	1.42876	2.69549	7.04375	6.03479e-09	2.69867e-07	10.3597		ENSMUSG00000041120	Nbl1	1.75622	5.12711	9.00461	6.4688e-12	3.70192e-10	16.8503		ENSMUSG00000047298	Kcnv2	-3.68271	3.0863	-10.8594	1.42344e-14	8.9262e-13	23.0048		ENSMUSG00000068196	Col8a1	2.01796	3.97027	9.09825	4.70471e-12	2.72092e-10	17.1863
ENSMUSG00000074264	Amy1	-1.20921	0.720853	-4.83801	1.37504e-05	0.00041068	3.0512		ENSMUSG00000020689	Itgb3	1.57574	1.64891	7.03275	6.27455e-09	2.79064e-07	10.3394		ENSMUSG00000048337	Npy4r	1.39675	2.83334	8.96092	7.50711e-12	4.25152e-10	16.8269		ENSMUSG00000022995	Enah	1.1162	7.78851	10.8948	1.2715e-14	8.06613e-13	22.9627		ENSMUSG00000031659	Adcy7	1.47968	3.81874	9.08543	4.91411e-12	2.82208e-10	17.1456
ENSMUSG00000056069	Otulinl	1.30472	0.918394	4.83643	1.3824e-05	0.000412125	3.03139		ENSMUSG00000040659	Efhd2	1.09168	5.4474	7.0699	5.50077e-09	2.51483e-07	10.2619		ENSMUSG00000028583	Pdpn	1.32324	4.02716	8.9775	7.09477e-12	4.03195e-10	16.8103		ENSMUSG00000031147	Magix	-1.35768	4.36489	-10.8551	1.44302e-14	9.01445e-13	22.9199		ENSMUSG00000047298	Kcnv2	-2.77864	3.0863	-9.042	5.69575e-12	3.16116e-10	17.0925
ENSMUSG00000053175	Bcl3	1.46897	3.04992	4.8396	1.36764e-05	0.000409216	3.00442		ENSMUSG00000027239	Mdk	2.06335	1.0046	7.03179	6.29592e-09	2.79256e-07	10.2601		ENSMUSG00000002602	Axl	1.04267	7.23304	8.99247	6.74182e-12	3.84472e-10	16.7784		ENSMUSG00000023367	Tmem176a	1.13338	4.88919	10.8601	1.41995e-14	8.9262e-13	22.893		ENSMUSG00000035274	Tpbg	1.52633	2.27461	9.04216	5.69282e-12	3.16116e-10	17.0853
ENSMUSG00000006587	Snai3	-1.26896	2.14153	-4.84597	1.33845e-05	0.000401953	2.99584		ENSMUSG00000026193	Fn1	1.35772	6.61262	7.07863	5.33308e-09	2.4551e-07	10.2598		ENSMUSG00000035486	Plk5	-2.99976	0.908353	-8.95212	7.73593e-12	4.366e-10	16.689		ENSMUSG00000055407	Map6	2.18538	3.05475	10.8227	1.59991e-14	9.91884e-13	22.8727		ENSMUSG00000022546	Gpt	-1.75998	4.37111	-9.06886	5.1987e-12	2.95442e-10	17.0554
ENSMUSG00000041809	Efhc1	1.11424	0.818426	4.82366	1.44345e-05	0.000423483	2.98548		ENSMUSG00000027204	Fbn1	1.10717	6.52955	7.0764	5.37554e-09	2.46447e-07	10.2466		ENSMUSG00000025876	Unc5a	2.76685	0.920011	8.94066	8.04433e-12	4.49357e-10	16.6836		ENSMUSG00000000555	Itga5	1.70334	7.36508	10.8381	1.52346e-14	9.48077e-13	22.7843		ENSMUSG00000028152	Tspan5	1.32697	3.8458	9.0419	5.6977e-12	3.16116e-10	16.9593
ENSMUSG00000004939	Nmrk2	1.29126	5.49584	4.86723	1.2454e-05	0.000378594	2.9618		ENSMUSG00000020627	Klhl29	2.12237	0.804689	7.05874	5.7225e-09	2.5873e-07	10.2239		ENSMUSG00000064080	Fbln2	1.62425	7.39631	8.94529	7.91817e-12	4.43824e-10	16.6159		ENSMUSG00000031659	Adcy7	1.63995	3.81874	10.7902	1.77495e-14	1.09625e-12	22.7101		ENSMUSG00000038173	Enpp6	1.53191	2.10019	8.98881	6.82654e-12	3.71196e-10	16.9334
ENSMUSG00000038676	Ucn	-1.61346	-0.524835	-4.8336	1.39571e-05	0.000414585	2.94629		ENSMUSG00000074264	Amy1	-1.95465	0.720853	-7.02278	6.50031e-09	2.87542e-07	10.1987		ENSMUSG00000025742	Prps2	-1.48623	5.28938	-8.92852	8.38465e-12	4.65192e-10	16.5926		ENSMUSG00000028488	Sh3gl2	-2.99555	0.628622	-10.8702	1.37534e-14	8.69119e-13	22.7057		ENSMUSG00000058743	Kcnj14	3.39364	0.309694	9.04583	5.62211e-12	3.15127e-10	16.9243
ENSMUSG00000040485	Lrrc52	-1.07948	0.0389289	-4.79304	1.60086e-05	0.00045871	2.91645		ENSMUSG00000020053	Igf1	1.14471	3.79163	7.01949	6.57645e-09	2.89393e-07	10.1803		ENSMUSG00000031538	Plat	1.08142	4.06585	8.91132	8.89167e-12	4.91655e-10	16.5884		ENSMUSG00000028152	Tspan5	1.61015	3.8458	10.7564	1.97747e-14	1.21218e-12	22.6127		ENSMUSG00000002602	Axl	1.0507	7.23304	9.05721	5.40878e-12	3.06317e-10	16.9118
ENSMUSG00000026548	Slamf9	1.05821	2.47101	4.80922	1.51573e-05	0.000441422	2.91336		ENSMUSG00000026879	Gsn	1.09924	10.3792	7.05694	5.75915e-09	2.59669e-07	10.1614		ENSMUSG00000018593	Sparc	1.48778	9.60418	8.93411	8.22604e-12	4.57944e-10	16.5719		ENSMUSG00000025241	Fyco1	-1.33238	7.94998	-10.7845	1.80783e-14	1.11236e-12	22.612		ENSMUSG00000085643	Gm12519	-2.97977	0.30112	-9.05439	5.46084e-12	3.07139e-10	16.8954
ENSMUSG00000029838	Ptn	1.34638	1.2779	4.78765	1.63029e-05	0.000463233	2.90483		ENSMUSG00000029718	Pcolce	1.26719	6.97593	7.04455	6.01772e-09	2.69841e-07	10.1322		ENSMUSG00000000693	Loxl3	1.5166	2.75486	8.87651	1.00146e-11	5.4455e-10	16.5621		ENSMUSG00000029675	Eln	1.9167	3.38279	10.6806	2.52094e-14	1.52251e-12	22.3743		ENSMUSG00000025610	Map3k7cl	2.02468	1.66295	8.9647	7.41097e-12	3.9769e-10	16.873
ENSMUSG00000048489	Depp1	-1.7458	6.25176	-4.87071	1.23079e-05	0.000378434	2.8848		ENSMUSG00000023992	Trem2	1.81906	2.40279	6.97868	7.60015e-09	3.2821e-07	10.1276		ENSMUSG00000024846	Cst6	2.08165	3.21577	8.88301	9.7946e-12	5.36148e-10	16.5429		ENSMUSG00000026335	Pam	1.16194	9.78312	10.7067	2.31877e-14	1.40561e-12	22.3563		ENSMUSG00000030545	Pex11a	-1.03011	3.71269	-9.00213	6.52365e-12	3.57099e-10	16.8652
ENSMUSG00000044548	Dact1	1.02019	2.03839	4.76666	1.74993e-05	0.000489591	2.84385		ENSMUSG00000021702	Thbs4	1.2479	4.39164	7.00474	6.92952e-09	3.02441e-07	10.1004		ENSMUSG00000039633	Lonrf1	-1.46582	3.581	-8.87801	9.96351e-12	5.43576e-10	16.5214		ENSMUSG00000027560	Dok5	4.43976	1.23891	10.7164	2.24789e-14	1.3677e-12	22.3399		ENSMUSG00000021876	Rnase4	1.08726	6.08413	9.03792	5.77539e-12	3.19344e-10	16.8571
ENSMUSG00000021696	Elovl7	1.38812	-0.205227	4.81791	1.4718e-05	0.00043016	2.81563		ENSMUSG00000002847	Pla1a	1.0597	4.8104	7.0111	6.77495e-09	2.96485e-07	10.0719		ENSMUSG00000022598	Psca	4.07524	-0.324085	9.00728	6.41029e-12	3.68131e-10	16.4646		ENSMUSG00000050359	Sprr1a	6.14476	-2.5169	11.7066	1.00263e-15	8.72871e-14	22.2451		ENSMUSG00000025738	Fbxl16	1.62199	2.72966	8.97748	7.09516e-12	3.84525e-10	16.8444
ENSMUSG00000032515	Csrnp1	-1.15851	3.75612	-4.81198	1.50164e-05	0.000438098	2.80684		ENSMUSG00000059325	Hopx	-1.21245	4.0739	-6.98609	7.40319e-09	3.2055e-07	10.0243		ENSMUSG00000044770	Scml4	2.33428	2.29808	8.82523	1.19352e-11	6.36296e-10	16.4088		ENSMUSG00000019194	Scn1b	1.80526	4.53963	10.647	2.80804e-14	1.68968e-12	22.2319		ENSMUSG00000008999	Bmp7	-2.94674	0.589243	-9.00833	6.38746e-12	3.5112e-10	16.8113
ENSMUSG00000097697	4833412C05Rik	1.91149	1.74539	4.80274	1.54927e-05	0.000449097	2.78562		ENSMUSG00000034765	Dusp5	1.64452	3.84782	6.9738	7.73275e-09	3.32183e-07	10.0232		ENSMUSG00000050211	Pla2g4e	-1.70787	2.79593	-8.8211	1.21051e-11	6.43258e-10	16.3892		ENSMUSG00000027524	Edn3	2.00446	2.8928	10.6267	2.99781e-14	1.7907e-12	22.2096		ENSMUSG00000042340	Ctf1	-1.49683	2.78273	-8.9595	7.54358e-12	4.03483e-10	16.7953
ENSMUSG00000024401	Tnf	3.40669	0.173649	4.98634	8.30388e-06	0.000277934	2.70072		ENSMUSG00000069763	Tmem100	1.52482	3.79569	6.94495	8.56568e-09	3.61159e-07	9.93577		ENSMUSG00000025241	Fyco1	-1.09647	7.94998	-8.87402	1.01002e-11	5.47382e-10	16.3738		ENSMUSG00000067242	Lgi1	-5.39502	0.730065	-11.1399	5.85304e-15	4.04205e-13	22.1419		ENSMUSG00000021260	Hhipl1	1.91111	1.92347	8.93061	8.32495e-12	4.3953e-10	16.7585
ENSMUSG00000042254	Cilp	1.95506	3.91853	4.71943	2.05153e-05	0.000555918	2.69552		ENSMUSG00000091572	Vmn2r3	5.16342	-2.19289	7.55728	9.82419e-10	5.76317e-08	9.91281		ENSMUSG00000061838	Suclg2	-1.11634	6.04859	-8.86896	1.02766e-11	5.5328e-10	16.3711		ENSMUSG00000028645	Slc2a1	1.44895	4.83532	10.5978	3.28994e-14	1.94168e-12	22.0596		ENSMUSG00000026437	Cdk18	-1.51751	5.54062	-8.99755	6.62614e-12	3.615e-10	16.739
ENSMUSG00000035095	Fam167a	2.22862	0.560946	4.80212	1.5525e-05	0.000449097	2.66021		ENSMUSG00000049580	Tsku	1.81232	2.95571	6.92214	9.28726e-09	3.87767e-07	9.91094		ENSMUSG00000058743	Kcnj14	3.04326	0.309694	8.87189	1.01743e-11	5.49578e-10	16.3216		ENSMUSG00000071847	Apcdd1	1.85002	2.42254	10.5522	3.81042e-14	2.21153e-12	22.038		ENSMUSG00000026170	Cyp27a1	1.03226	5.21276	8.96831	7.32037e-12	3.95421e-10	16.6366
ENSMUSG00000031853	Map3k21	-1.08442	0.522649	-4.67959	2.34523e-05	0.000620003	2.5686		ENSMUSG00000115924	Gm19277	-2.27595	2.28979	-6.9151	9.522e-09	3.95297e-07	9.88976		ENSMUSG00000032602	Slc25a20	-1.01111	6.59271	-8.85493	1.07818e-11	5.78576e-10	16.3147		ENSMUSG00000037370	Enpp1	1.4209	4.34298	10.5411	3.94954e-14	2.27613e-12	21.9006		ENSMUSG00000020458	Rtn4	1.18088	6.00777	8.96657	7.36398e-12	3.96468e-10	16.6165
ENSMUSG00000031779	Ccl22	2.95213	-0.697594	4.83193	1.40362e-05	0.000416178	2.56454		ENSMUSG00000039518	Cdsn	2.84875	1.19847	6.89628	1.01792e-08	4.15467e-07	9.82532		ENSMUSG00000027313	Chac1	2.61375	2.87333	8.80245	1.29034e-11	6.79067e-10	16.307		ENSMUSG00000004939	Nmrk2	2.51105	5.49584	10.5322	4.0641e-14	2.33394e-12	21.826		ENSMUSG00000024007	Ppil1	-1.10589	5.38241	-8.95394	7.68794e-12	4.09865e-10	16.5929
ENSMUSG00000099576	Gm29040	-1.28471	-0.706389	-4.65849	2.51703e-05	0.000648989	2.51121		ENSMUSG00000037254	Itih2	2.40778	0.924638	6.90861	9.74378e-09	4.02718e-07	9.81681		ENSMUSG00000021236	Entpd5	-1.11817	7.35112	-8.84069	1.13198e-11	6.05461e-10	16.2634		ENSMUSG00000090799	Klhl33	-1.83581	3.15519	-10.4901	4.65571e-14	2.61856e-12	21.8213		ENSMUSG00000050211	Pla2g4e	-1.62612	2.79593	-8.85876	1.06412e-11	5.52905e-10	16.4613
ENSMUSG00000021423	Ly86	1.07782	1.75773	4.65659	2.53314e-05	0.000651884	2.49067		ENSMUSG00000000308	Ckmt1	2.23478	0.843144	6.90323	9.93134e-09	4.09436e-07	9.78543		ENSMUSG00000032193	Ldlr	1.51953	3.97202	8.81599	1.23187e-11	6.52491e-10	16.2612		ENSMUSG00000036040	Adamtsl2	2.56528	4.93637	10.5245	4.16699e-14	2.38465e-12	21.8199		ENSMUSG00000030096	Slc6a6	1.04774	8.24942	8.89536	9.38982e-12	4.92575e-10	16.3555
ENSMUSG00000002111	Spi1	1.00069	2.83006	4.6616	2.49092e-05	0.000646099	2.45696		ENSMUSG00000008136	Fhl2	-1.01897	9.55743	-6.94832	8.46374e-09	3.58876e-07	9.78032		ENSMUSG00000079110	Capn3	-1.35174	2.2724	-8.77085	1.43793e-11	7.4951e-10	16.2297		ENSMUSG00000038508	Gdf15	4.26312	5.19665	10.5003	4.50498e-14	2.56909e-12	21.7859		ENSMUSG00000028488	Sh3gl2	-2.30145	0.628622	-8.82019	1.21428e-11	6.19134e-10	16.3319
ENSMUSG00000047171	Helt	-1.53501	-1.22942	-4.68847	2.27639e-05	0.000605816	2.45292		ENSMUSG00000061689	Dlgap4	1.0199	7.14636	6.94345	8.61119e-09	3.61383e-07	9.77686		ENSMUSG00000109635	Gm45670	-1.1525	4.6118	-8.81114	1.2525e-11	6.61282e-10	16.2282		ENSMUSG00000087579	Hectd2os	1.23919	3.97476	10.4971	4.55255e-14	2.58708e-12	21.7804		ENSMUSG00000031748	Gnao1	1.10774	6.1425	8.87797	9.9647e-12	5.21062e-10	16.3112
ENSMUSG00000086825	Gm15675	1.37031	0.39844	4.66008	2.50364e-05	0.00064837	2.42932		ENSMUSG00000053963	Stum	-1.27684	2.46761	-6.86853	1.1232e-08	4.51683e-07	9.741		ENSMUSG00000025185	Loxl4	2.32812	1.40905	8.76028	1.49102e-11	7.68785e-10	16.1569		ENSMUSG00000042429	Adora1	1.50424	3.88678	10.4951	4.58172e-14	2.58708e-12	21.7689		ENSMUSG00000031147	Magix	-1.08813	4.36489	-8.85191	1.08935e-11	5.64219e-10	16.3054
ENSMUSG00000026610	Esrrg	-1.00855	5.16471	-4.7241	2.01957e-05	0.000549304	2.41633		ENSMUSG00000025324	Atp10a	1.22717	1.92007	6.85507	1.17811e-08	4.70295e-07	9.72988		ENSMUSG00000049641	Vgll2	2.12382	3.71462	8.76831	1.45056e-11	7.53691e-10	16.0917		ENSMUSG00000047407	Tgif1	1.60421	3.25355	10.4595	5.14021e-14	2.85539e-12	21.7036		ENSMUSG00000032602	Slc25a20	-1.01288	6.59271	-8.8643	1.04417e-11	5.44263e-10	16.2594
ENSMUSG00000021775	Nr1d2	-1.01386	4.66132	-4.70015	2.18883e-05	0.000585436	2.38246		ENSMUSG00000022464	Slc38a4	-1.01802	3.15562	-6.88008	1.0781e-08	4.36685e-07	9.72612		ENSMUSG00000031253	Srpx2	1.01624	3.84436	8.75976	1.4937e-11	7.68785e-10	16.072		ENSMUSG00000030562	Nox4	2.93744	1.83111	10.4458	5.3742e-14	2.9616e-12	21.7015		ENSMUSG00000053398	Phgdh	2.53331	2.23651	8.78282	1.38014e-11	6.95037e-10	16.2398
ENSMUSG00000002699	Lcp2	1.18628	2.26047	4.60657	2.99412e-05	0.000752761	2.33603		ENSMUSG00000090084	Srpx	1.45169	2.71547	6.86019	1.15692e-08	4.62967e-07	9.72466		ENSMUSG00000018339	Gpx3	1.57785	10.4028	8.78673	1.36176e-11	7.14357e-10	16.0688		ENSMUSG00000070047	Fat1	1.02755	6.51206	10.4949	4.58394e-14	2.58708e-12	21.6866		ENSMUSG00000116066	Gm49477	-1.59606	4.60957	-8.83055	1.17198e-11	6.01311e-10	16.2134
ENSMUSG00000034675	Dbn1	1.06819	3.87559	4.63654	2.70887e-05	0.000688448	2.32683		ENSMUSG00000073684	Faap20	1.31629	3.28933	6.87092	1.1137e-08	4.48964e-07	9.70734		ENSMUSG00000039153	Runx2	1.33919	1.86123	8.72162	1.70258e-11	8.68103e-10	16.0634		ENSMUSG00000046997	Spsb4	1.78977	3.31293	10.4527	5.25508e-14	2.90574e-12	21.6779		ENSMUSG00000050931	Sgms2	1.46644	2.14124	8.7705	1.43968e-11	7.20586e-10	16.1915
ENSMUSG00000053353	2310001K24Rik	-1.06977	0.0530091	-4.59495	3.11251e-05	0.00077324	2.31364		ENSMUSG00000060572	Mfap2	2.21418	2.51071	6.83822	1.25068e-08	4.96841e-07	9.66064		ENSMUSG00000022500	Litaf	1.1201	6.09652	8.77441	1.42052e-11	7.428e-10	16.0454		ENSMUSG00000029816	Gpnmb	3.06027	1.83165	10.4431	5.4199e-14	2.97676e-12	21.6697		ENSMUSG00000022951	Rcan1	1.73226	8.29183	8.83311	1.16173e-11	5.97925e-10	16.1418
ENSMUSG00000040170	Fmo2	-1.19351	6.19485	-4.68692	2.28825e-05	0.000607984	2.28068		ENSMUSG00000021751	Acox2	3.31565	-0.377531	6.89725	1.0144e-08	4.15467e-07	9.61061		ENSMUSG00000039942	Ptger4	1.31647	3.88428	8.75291	1.5292e-11	7.84591e-10	16.0378		ENSMUSG00000047419	Cmya5	-1.21726	8.6298	-10.4811	4.79298e-14	2.67736e-12	21.6326		ENSMUSG00000018217	Pmp22	1.39109	7.50391	8.82064	1.21242e-11	6.19134e-10	16.102
ENSMUSG00000036412	Arsi	2.28166	-0.159586	4.71483	2.0835e-05	0.000562717	2.21085		ENSMUSG00000038539	Atf5	1.58498	5.01812	6.86686	1.12988e-08	4.53255e-07	9.56094		ENSMUSG00000036040	Adamtsl2	2.1634	4.93637	8.71285	1.75464e-11	8.86365e-10	15.8811		ENSMUSG00000106019	Gm43672	-1.89334	3.5803	-10.4318	5.62294e-14	3.06769e-12	21.6159		ENSMUSG00000089809	Rasgef1b	1.50721	4.04261	8.78356	1.37666e-11	6.95037e-10	16.0678
ENSMUSG00000031765	Mt1	-1.29382	7.27767	-4.66635	2.45162e-05	0.00064003	2.20599		ENSMUSG00000031827	Cotl1	1.39734	4.30801	6.82719	1.30061e-08	5.12942e-07	9.48481		ENSMUSG00000020773	Trim47	1.88526	5.36863	8.71861	1.7203e-11	8.74413e-10	15.8794		ENSMUSG00000002346	Slc25a42	-1.31982	6.97995	-10.4591	5.14657e-14	2.85539e-12	21.5701		ENSMUSG00000001027	Scn4a	-1.56141	5.23513	-8.78906	1.35091e-11	6.84531e-10	16.0505
ENSMUSG00000056888	Glipr1	1.63897	0.360541	4.59199	3.14336e-05	0.000779506	2.191		ENSMUSG00000052631	Sh2d6	4.76702	-1.23009	7.09066	5.11064e-09	2.38016e-07	9.46993		ENSMUSG00000074264	Amy1	-2.53297	0.720853	-8.68036	1.96186e-11	9.73025e-10	15.711		ENSMUSG00000024186	Rgs11	2.5208	1.93646	10.3815	6.618e-14	3.53977e-12	21.4836		ENSMUSG00000022887	Masp1	1.13452	6.08973	8.80054	1.29884e-11	6.60189e-10	16.0483
ENSMUSG00000024691	Fam111a	1.20526	1.52701	4.54035	3.73279e-05	0.000891042	2.1473		ENSMUSG00000026042	Col5a2	1.24585	4.33078	6.8236	1.31727e-08	5.18263e-07	9.46058		ENSMUSG00000027560	Dok5	3.09943	1.23891	8.62024	2.4127e-11	1.17877e-09	15.6886		ENSMUSG00000044067	Gpr22	-3.15671	3.05716	-10.3749	6.76307e-14	3.60301e-12	21.4709		ENSMUSG00000004267	Eno2	1.54701	2.43858	8.70828	1.78238e-11	8.52989e-10	15.973
ENSMUSG00000027996	Sfrp2	1.61335	1.50435	4.55	3.61488e-05	0.000871352	2.14712		ENSMUSG00000032997	Chpf	1.55187	5.60691	6.82909	1.29187e-08	5.10726e-07	9.41673		ENSMUSG00000030499	Kctd15	1.79765	1.94649	8.60635	2.53092e-11	1.23285e-09	15.6785		ENSMUSG00000061838	Suclg2	-1.32649	6.04859	-10.4079	6.07477e-14	3.30318e-12	21.4206		ENSMUSG00000025203	Scd2	1.25349	4.54574	8.75557	1.51534e-11	7.5385e-10	15.962
ENSMUSG00000040133	Gpr176	2.02541	-0.25046	4.67867	2.35243e-05	0.000620003	2.1327		ENSMUSG00000106019	Gm43672	-1.17617	3.5803	-6.79542	1.45573e-08	5.64597e-07	9.39984		ENSMUSG00000020122	Egfr	1.12807	3.49679	8.62835	2.3463e-11	1.14976e-09	15.672		ENSMUSG00000018143	Mafk	1.40215	4.72149	10.3982	6.26921e-14	3.38641e-12	21.4118		ENSMUSG00000034573	Ptpn13	1.03645	3.32029	8.73244	1.64049e-11	8.08483e-10	15.9572
ENSMUSG00000079484	Phyhd1	-1.28614	0.98757	-4.53737	3.7699e-05	0.00089683	2.11806		ENSMUSG00000042425	Frmpd3	-1.84174	1.45855	-6.75485	1.68112e-08	6.33983e-07	9.39276		ENSMUSG00000038173	Enpp6	1.43811	2.10019	8.5973	2.61107e-11	1.26063e-09	15.6398		ENSMUSG00000018900	Slc22a5	-1.06844	4.19517	-10.3849	6.54702e-14	3.51328e-12	21.405		ENSMUSG00000031375	Bgn	1.81059	9.73862	8.76644	1.45986e-11	7.28463e-10	15.9097
ENSMUSG00000044216	Kcnj4	-1.72781	0.616924	-4.55822	3.51749e-05	0.000855436	2.10891		ENSMUSG00000035686	Thrsp	-1.34804	5.2829	-6.81951	1.33652e-08	5.23322e-07	9.38335		ENSMUSG00000031673	Cdh11	1.54442	2.76012	8.60481	2.54444e-11	1.23575e-09	15.6361		ENSMUSG00000026489	Coq8a	-1.10858	9.11549	-10.4015	6.20303e-14	3.36175e-12	21.3732		ENSMUSG00000040345	Arhgap9	-1.18285	3.92058	-8.72935	1.65799e-11	8.10039e-10	15.8984
ENSMUSG00000026100	Mstn	-2.6439	-1.61864	-4.70294	2.16842e-05	0.000581811	2.04902		ENSMUSG00000035372	1810055G02Rik	1.24558	3.64273	6.76564	1.61794e-08	6.18711e-07	9.31923		ENSMUSG00000000182	Fgf23	7.50327	0.523953	8.89333	9.4551e-12	5.21049e-10	15.5665		ENSMUSG00000074971	Fibin	1.95713	2.59436	10.3412	7.54458e-14	3.95776e-12	21.3603		ENSMUSG00000035184	Fam124a	1.38936	4.9827	8.73095	1.64891e-11	8.08483e-10	15.8385
ENSMUSG00000106121	Gm42679	2.52611	-1.02016	4.76032	1.78773e-05	0.000497855	2.04735		ENSMUSG00000033066	Gas7	1.09822	5.22956	6.79998	1.43239e-08	5.59206e-07	9.30637		ENSMUSG00000043895	S1pr2	1.42691	4.39072	8.59403	2.64069e-11	1.27118e-09	15.4826		ENSMUSG00000050541	Adra1b	-1.80934	5.24188	-10.3741	6.78028e-14	3.60301e-12	21.3383		ENSMUSG00000067158	Col4a4	1.18423	3.98347	8.71559	1.73823e-11	8.36753e-10	15.8369
ENSMUSG00000042834	Nrep	1.31449	3.30013	4.55595	3.54418e-05	0.000859371	2.03998		ENSMUSG00000031530	Dusp4	2.02176	3.09674	6.73134	1.82737e-08	6.78198e-07	9.26065		ENSMUSG00000017969	Ptgis	1.61974	4.15468	8.58058	2.76595e-11	1.32758e-09	15.4527		ENSMUSG00000047420	Fam180a	3.41104	1.06983	10.3523	7.27841e-14	3.8552e-12	21.2999		ENSMUSG00000028383	Hsdl2	-1.31185	7.09254	-8.74149	1.5903e-11	7.88539e-10	15.8363
ENSMUSG00000113665	Gm47603	1.17752	1.37701	4.4981	4.29424e-05	0.000993917	2.02241		ENSMUSG00000026728	Vim	1.31406	8.52809	6.78959	1.48615e-08	5.73673e-07	9.22871		ENSMUSG00000024413	Npc1	-1.16495	6.9024	-8.6013	2.57535e-11	1.24707e-09	15.4467		ENSMUSG00000021456	Fbp2	-3.24543	1.59686	-10.3501	7.32998e-14	3.86999e-12	21.2975		ENSMUSG00000002847	Pla1a	1.29651	4.8104	8.72261	1.69681e-11	8.26536e-10	15.8229
ENSMUSG00000032243	Itga11	1.0122	3.89043	4.54096	3.72522e-05	0.000891042	2.01857		ENSMUSG00000043895	S1pr2	1.15475	4.39072	6.76082	1.64589e-08	6.25019e-07	9.22119		ENSMUSG00000039115	Itga9	1.00983	6.43575	8.56207	2.94829e-11	1.41096e-09	15.3164		ENSMUSG00000040605	Bace2	1.2502	3.95032	10.343	7.50136e-14	3.94774e-12	21.2813		ENSMUSG00000027004	Frzb	1.36146	4.65927	8.71588	1.73647e-11	8.36753e-10	15.7893
ENSMUSG00000115801	AC160336.1	-1.86477	-0.648849	-4.58061	3.26484e-05	0.000802337	2.00608		ENSMUSG00000044770	Scml4	1.73293	2.29808	6.71397	1.94351e-08	7.10634e-07	9.21795		ENSMUSG00000026837	Col5a1	1.66491	5.84155	8.54203	3.15931e-11	1.50754e-09	15.2534		ENSMUSG00000024381	Bin1	1.60921	3.38103	10.3246	7.96246e-14	4.15037e-12	21.2553		ENSMUSG00000025911	Adhfe1	-1.29012	5.6835	-8.71733	1.72788e-11	8.36692e-10	15.7749
ENSMUSG00000022952	Runx1	1.06254	1.58428	4.48979	4.41403e-05	0.0010161	1.99308		ENSMUSG00000030268	Bcat1	2.38578	1.2573	6.7016	2.03072e-08	7.33703e-07	9.20165		ENSMUSG00000000340	Dbt	-1.35623	5.03309	-8.53259	3.26393e-11	1.55293e-09	15.2525		ENSMUSG00000029061	Mmp23	1.7875	3.50426	10.3064	8.45007e-14	4.39055e-12	21.1986		ENSMUSG00000001918	Slc1a5	1.36278	4.52855	8.6936	1.87459e-11	8.91902e-10	15.7402
ENSMUSG00000005360	Slc1a3	1.16269	1.91747	4.47701	4.60463e-05	0.00104672	1.95109		ENSMUSG00000056413	Adap1	1.18466	2.74572	6.71464	1.93885e-08	7.10634e-07	9.19381		ENSMUSG00000003526	Prodh	-1.13656	3.83376	-8.49769	3.68192e-11	1.72671e-09	15.2163		ENSMUSG00000025212	Sfxn3	1.21686	5.19463	10.3287	7.85803e-14	4.10902e-12	21.1753		ENSMUSG00000014329	Bicc1	1.25721	4.94086	8.69119	1.89021e-11	8.96726e-10	15.7207
ENSMUSG00000031398	Plxna3	1.07857	2.41292	4.47495	4.63609e-05	0.00105241	1.91447		ENSMUSG00000007682	Dio2	2.47649	1.08726	6.71122	1.96258e-08	7.13811e-07	9.16914		ENSMUSG00000029650	Slc46a3	-1.18673	5.03892	-8.51068	3.5204e-11	1.66047e-09	15.1806		ENSMUSG00000001918	Slc1a5	1.65405	4.52855	10.2968	8.71777e-14	4.51531e-12	21.112		ENSMUSG00000026527	Rgs7	1.66069	1.83004	8.58528	2.72151e-11	1.25121e-09	15.585
ENSMUSG00000044827	Tlr1	2.29535	-0.301266	4.54946	3.62141e-05	0.000871642	1.87952		ENSMUSG00000050910	Cdr2l	1.00497	4.01828	6.71786	1.91688e-08	7.05024e-07	9.1053		ENSMUSG00000047420	Fam180a	2.85126	1.06983	8.47326	4.0063e-11	1.84707e-09	15.1629		ENSMUSG00000030541	Idh2	-1.10171	10.7548	-10.2725	9.43549e-14	4.85631e-12	20.9513		ENSMUSG00000030717	Nupr1	1.93145	2.34132	8.59343	2.64617e-11	1.23039e-09	15.5651
ENSMUSG00000038147	Cd84	1.14043	1.05164	4.44914	5.04864e-05	0.00113129	1.87612		ENSMUSG00000033685	Ucp2	1.20988	7.07195	6.73365	1.81242e-08	6.74177e-07	9.04438		ENSMUSG00000037868	Egr2	3.7327	1.79886	8.45162	4.31754e-11	1.97942e-09	15.1563		ENSMUSG00000040147	Maob	-1.79192	4.73658	-10.2434	1.03734e-13	5.27271e-12	20.9408		ENSMUSG00000032313	Tmem266	-1.5061	2.58564	-8.58583	2.71638e-11	1.25121e-09	15.5404
ENSMUSG00000051067	Lingo3	-1.15219	2.98497	-4.48035	4.55399e-05	0.00103809	1.82029		ENSMUSG00000069873	4930438A08Rik	5.43782	-2.92002	7.21519	3.28846e-09	1.61628e-07	9.04166		ENSMUSG00000039763	Dnajc28	-1.28421	4.53651	-8.48363	3.86531e-11	1.79726e-09	15.113		ENSMUSG00000004748	Mtfp1	-1.21601	5.45983	-10.2562	9.9498e-14	5.08901e-12	20.939		ENSMUSG00000027313	Chac1	2.72666	2.87333	8.56621	2.90652e-11	1.33252e-09	15.4849
ENSMUSG00000025044	Msr1	1.43215	0.520657	4.4197	5.56295e-05	0.00121076	1.75643		ENSMUSG00000031838	Ifi30	1.2087	3.53849	6.687	2.13868e-08	7.7101e-07	9.03852		ENSMUSG00000040147	Maob	-1.44842	4.73658	-8.48207	3.88618e-11	1.80185e-09	15.0995		ENSMUSG00000021236	Entpd5	-1.29475	7.35112	-10.2378	1.05664e-13	5.35419e-12	20.8481		ENSMUSG00000031253	Srpx2	1.01554	3.84436	8.6048	2.54447e-11	1.19328e-09	15.4761
ENSMUSG00000003283	Hck	1.05752	1.38286	4.40324	5.87253e-05	0.00126302	1.73552		ENSMUSG00000038400	Pmepa1	1.40623	6.37827	6.72222	1.88742e-08	6.96142e-07	9.01485		ENSMUSG00000020572	Nampt	-1.41025	6.38101	-8.49375	3.73237e-11	1.74536e-09	15.083		ENSMUSG00000039899	Fgl2	1.82161	4.25123	10.1972	1.20665e-13	6.05803e-12	20.7845		ENSMUSG00000019124	Scrn1	1.34066	3.20843	8.56473	2.92133e-11	1.33355e-09	15.4099
ENSMUSG00000024481	Lvrn	-2.5552	-0.877947	-4.43118	5.35661e-05	0.0011808	1.70555		ENSMUSG00000033730	Egr3	2.99754	3.43321	6.6618	2.33872e-08	8.24953e-07	9.00117		ENSMUSG00000027386	Fbln7	1.99822	2.17652	8.41995	4.8176e-11	2.19027e-09	15.0304		ENSMUSG00000041482	Piezo2	3.1198	1.06328	10.1785	1.28262e-13	6.38073e-12	20.7749		ENSMUSG00000106019	Gm43672	-1.53364	3.5803	-8.56027	2.96665e-11	1.34876e-09	15.385
ENSMUSG00000027524	Edn3	-1.46041	2.8928	-4.38649	6.20488e-05	0.0013189	1.6883		ENSMUSG00000020241	Col6a2	1.48491	7.53446	6.72232	1.88675e-08	6.96142e-07	8.99754		ENSMUSG00000031565	Fgfr1	1.1245	6.60258	8.47482	3.98477e-11	1.84234e-09	15.0104		ENSMUSG00000028383	Hsdl2	-1.5359	7.09254	-10.2146	1.13976e-13	5.75757e-12	20.7746		ENSMUSG00000097141	Gm10524	1.8954	4.20835	8.5594	2.97554e-11	1.34905e-09	15.3691
ENSMUSG00000015355	Cd48	1.1507	1.27259	4.38466	6.2421e-05	0.00132509	1.67918		ENSMUSG00000061878	Sphk1	2.05451	1.2319	6.63746	2.54964e-08	8.85987e-07	8.97328		ENSMUSG00000006587	Snai3	-2.96954	2.14153	-8.40346	5.10067e-11	2.2624e-09	14.9954		ENSMUSG00000045284	Dcaf12l1	-1.98212	1.6085	-10.1591	1.36646e-13	6.75675e-12	20.759		ENSMUSG00000064225	Paqr9	-1.03318	5.72664	-8.59793	2.60547e-11	1.21492e-09	15.3624
ENSMUSG00000044933	Sstr3	-1.18223	0.737836	-4.37752	6.39014e-05	0.00135126	1.61653		ENSMUSG00000043091	Tuba1c	1.13315	4.27976	6.68408	2.1609e-08	7.73906e-07	8.95736		ENSMUSG00000009013	Dynll1	1.21152	6.01213	8.46284	4.15321e-11	1.90943e-09	14.9786		ENSMUSG00000026971	Itgb6	-2.91342	3.70994	-10.1365	1.47138e-13	7.25366e-12	20.6981		ENSMUSG00000031555	Adam9	1.0092	5.79115	8.59138	2.66496e-11	1.23213e-09	15.3328
ENSMUSG00000030088	Aldh1l1	-1.02163	0.816015	-4.35797	6.81323e-05	0.00142054	1.60264		ENSMUSG00000056174	Col8a2	3.31521	0.427734	6.71373	1.94516e-08	7.10634e-07	8.95714		ENSMUSG00000018042	Cyb5r3	1.18548	6.96198	8.44997	4.34229e-11	1.9852e-09	14.9233		ENSMUSG00000046447	Camk2n1	1.41878	4.68892	10.1661	1.33568e-13	6.62455e-12	20.6654		ENSMUSG00000032193	Ldlr	1.53139	3.97202	8.54559	3.1207e-11	1.40707e-09	15.2841
ENSMUSG00000108371	Gm38832	-2.19584	-1.83688	-4.43493	5.29083e-05	0.0011702	1.59399		ENSMUSG00000034463	Scara3	1.22633	2.27724	6.63337	2.5869e-08	8.97028e-07	8.9445		ENSMUSG00000039376	Synpo2l	1.6742	8.85032	8.44087	4.4812e-11	2.043e-09	14.8821		ENSMUSG00000025780	Itih5	1.41235	4.44971	10.1181	1.56319e-13	7.6831e-12	20.5109		ENSMUSG00000026259	Ngef	3.61934	0.192139	8.56436	2.92505e-11	1.33355e-09	15.268
ENSMUSG00000021256	Vash1	1.07924	3.79587	4.41872	5.58094e-05	0.00121189	1.58985		ENSMUSG00000055489	Ano5	-1.96285	1.15094	-6.62673	2.6486e-08	9.14551e-07	8.93237		ENSMUSG00000026443	Lrrn2	1.36458	3.53232	8.40006	5.16107e-11	2.28301e-09	14.8509		ENSMUSG00000021876	Rnase4	1.21815	6.08413	10.1081	1.61524e-13	7.91517e-12	20.4331		ENSMUSG00000036545	Adamts2	1.49938	5.65715	8.53377	3.2507e-11	1.46165e-09	15.147
ENSMUSG00000024737	Slc15a3	1.15021	2.13246	4.34105	7.20114e-05	0.00148253	1.53669		ENSMUSG00000102918	Pcdhgc3	1.14819	5.41659	6.68528	2.15177e-08	7.73906e-07	8.9155		ENSMUSG00000086784	Isoc2a	-1.26183	4.91133	-8.40981	4.98985e-11	2.22531e-09	14.8347		ENSMUSG00000031530	Dusp4	2.93454	3.09674	10.0548	1.92378e-13	9.3432e-12	20.4279		ENSMUSG00000057329	Bcl2	1.20458	3.77082	8.51031	3.52493e-11	1.5763e-09	15.1469
ENSMUSG00000051111	Sv2c	-1.69004	-1.32155	-4.42075	5.54377e-05	0.00120819	1.50614		ENSMUSG00000030342	Cd9	1.02473	4.5992	6.66249	2.33295e-08	8.24953e-07	8.87023		ENSMUSG00000019194	Scn1b	1.40248	4.53963	8.40453	5.08189e-11	2.2602e-09	14.8228		ENSMUSG00000032313	Tmem266	-1.85806	2.58564	-9.98711	2.40387e-13	1.13384e-11	20.2251		ENSMUSG00000086863	Gm15543	-2.16416	2.88983	-8.44599	4.40249e-11	1.91637e-09	15.0746
ENSMUSG00000026196	Bard1	1.09202	0.570054	4.32032	7.7061e-05	0.00156187	1.48673		ENSMUSG00000026786	Apbb1ip	1.01717	2.87634	6.61817	2.73019e-08	9.3876e-07	8.86608		ENSMUSG00000064225	Paqr9	-1.00977	5.72664	-8.41289	4.93682e-11	2.21372e-09	14.8135		ENSMUSG00000039670	Oxld1	-1.47762	4.20737	-10.0189	2.16507e-13	1.03311e-11	20.2238		ENSMUSG00000046447	Camk2n1	1.17792	4.68892	8.49185	3.75697e-11	1.6664e-09	15.0335
ENSMUSG00000112249	Gm30262	1.54517	0.817154	4.31938	7.72966e-05	0.00156187	1.47657		ENSMUSG00000037206	Islr	1.08085	5.79667	6.67114	2.26249e-08	8.06758e-07	8.84715		ENSMUSG00000039476	Prrx2	3.77481	-0.323717	8.48752	3.81361e-11	1.77827e-09	14.7864		ENSMUSG00000028607	Cpt2	-1.35539	8.72357	-10.0415	2.00997e-13	9.7329e-12	20.1981		ENSMUSG00000022376	Adcy8	-2.70323	-0.309811	-8.45929	4.20462e-11	1.84003e-09	14.952
ENSMUSG00000020893	Per1	-1.46588	6.05688	-4.43097	5.36037e-05	0.0011808	1.46229		ENSMUSG00000023829	Slc22a1	-1.56012	1.53156	-6.59171	2.99893e-08	1.01203e-06	8.8391		ENSMUSG00000048776	Pthlh	2.56984	1.18773	8.33976	6.36084e-11	2.76148e-09	14.7823		ENSMUSG00000051984	Sec31b	-1.10495	5.86254	-10.0278	2.1024e-13	1.01012e-11	20.1816		ENSMUSG00000068747	Sort1	1.03208	5.93612	8.47896	3.92809e-11	1.73291e-09	14.949
ENSMUSG00000026875	Traf1	1.0409	1.27521	4.29994	8.236e-05	0.00164389	1.43141		ENSMUSG00000003352	Cacnb3	1.26539	3.21633	6.61608	2.75056e-08	9.43782e-07	8.8325		ENSMUSG00000040249	Lrp1	1.22133	8.65531	8.41139	4.96265e-11	2.21923e-09	14.7814		ENSMUSG00000029862	Clcn1	-5.40825	1.31493	-10.2541	1.00199e-13	5.10892e-12	20.1436		ENSMUSG00000073433	Arhgdig	2.16309	0.729286	8.38963	5.35098e-11	2.30472e-09	14.943
ENSMUSG00000029380	Cxcl1	1.58214	0.333736	4.30762	8.03223e-05	0.0016091	1.40505		ENSMUSG00000027955	Fam198b	1.18158	6.57458	6.6635	2.32464e-08	8.24953e-07	8.80061		ENSMUSG00000056367	Actr3b	-1.08589	5.60215	-8.38981	5.34775e-11	2.35921e-09	14.738		ENSMUSG00000006369	Fbln1	1.9423	7.84598	10.0233	2.13413e-13	1.02132e-11	20.1414		ENSMUSG00000020334	Slc22a4	1.32244	2.87373	8.41303	4.93441e-11	2.13091e-09	14.9292
ENSMUSG00000020785	Camkk1	1.15432	1.81715	4.28927	8.52731e-05	0.00169171	1.39653		ENSMUSG00000026259	Ngef	2.89974	0.192139	6.65421	2.40252e-08	8.45635e-07	8.71318		ENSMUSG00000042734	Ttc9	1.5866	2.43303	8.32335	6.73337e-11	2.90013e-09	14.7084		ENSMUSG00000029330	Cds1	-1.411	3.82464	-9.99118	2.37188e-13	1.12198e-11	20.133		ENSMUSG00000015879	Fam184b	4.0273	-2.38559	8.73078	1.64986e-11	8.08483e-10	14.896
ENSMUSG00000021728	Emb	1.25045	0.500727	4.2851	8.64403e-05	0.0017066	1.35178		ENSMUSG00000049690	Nckap5	-1.32529	2.1336	-6.56338	3.316e-08	1.10919e-06	8.69433		ENSMUSG00000047407	Tgif1	1.24979	3.25355	8.33663	6.4303e-11	2.78425e-09	14.6789		ENSMUSG00000090066	1110002E22Rik	1.29315	6.90303	10.0172	2.17722e-13	1.03589e-11	20.1243		ENSMUSG00000020695	Mrc2	1.62088	4.9943	8.44118	4.47644e-11	1.94339e-09	14.8605
ENSMUSG00000053475	Tnfaip6	1.82602	-0.439105	4.35641	6.84813e-05	0.001426	1.32698		ENSMUSG00000073418	C4b	1.34933	5.12122	6.61335	2.77731e-08	9.48983e-07	8.67004		ENSMUSG00000028607	Cpt2	-1.12853	8.72357	-8.37587	5.61224e-11	2.46262e-09	14.6595		ENSMUSG00000021260	Hhipl1	2.0202	1.92347	9.94721	2.74182e-13	1.26767e-11	20.1025		ENSMUSG00000040717	Il17rd	1.13787	3.15285	8.37004	5.72692e-11	2.44095e-09	14.7518
ENSMUSG00000039198	Ptchd3	-1.40202	-0.40508	-4.26425	9.25046e-05	0.0017855	1.31414		ENSMUSG00000032014	Oaf	1.15097	4.31811	6.60056	2.90628e-08	9.8279e-07	8.6612		ENSMUSG00000068874	Selenbp1	-1.11616	6.06001	-8.35269	6.08182e-11	2.65443e-09	14.6012		ENSMUSG00000031712	Il15	-1.20574	5.27746	-9.99601	2.33447e-13	1.10748e-11	20.0949		ENSMUSG00000025185	Loxl4	2.29177	1.40905	8.32779	6.63054e-11	2.78262e-09	14.7401
ENSMUSG00000099398	Ms4a14	1.90927	-0.390177	4.33055	7.45275e-05	0.00151715	1.28959		ENSMUSG00000020990	Cdkl1	-1.15186	3.30059	-6.56564	3.28947e-08	1.10325e-06	8.63377		ENSMUSG00000032338	Hcn4	-2.00381	2.266	-8.27503	7.96338e-11	3.38089e-09	14.5532		ENSMUSG00000018217	Pmp22	1.57851	7.50391	9.9857	2.41514e-13	1.13588e-11	20.0186		ENSMUSG00000050830	Vwc2	-4.78538	-1.20126	-8.74069	1.59471e-11	7.88539e-10	14.7186
ENSMUSG00000098708	Gm27252	-1.04804	1.47923	-4.28757	8.57476e-05	0.00169701	1.27599		ENSMUSG00000021062	Rab15	2.36025	0.705915	6.55292	3.44132e-08	1.14248e-06	8.60331		ENSMUSG00000022817	Itgb5	1.02091	6.92577	8.33474	6.47264e-11	2.79519e-09	14.526		ENSMUSG00000021748	Pdhb	-1.09943	8.01211	-9.98464	2.42355e-13	1.13657e-11	20.0139		ENSMUSG00000041592	Sdk2	1.78302	1.52236	8.2925	7.49472e-11	3.10547e-09	14.6201
ENSMUSG00000044628	Rnf208	-1.58776	-0.310529	-4.26446	9.24421e-05	0.0017855	1.27167		ENSMUSG00000050195	Scd4	-3.54449	2.08874	-6.52233	3.83576e-08	1.26572e-06	8.60012		ENSMUSG00000038668	Lpar1	1.01749	3.69223	8.29261	7.49181e-11	3.20153e-09	14.5093		ENSMUSG00000027955	Fam198b	1.75955	6.57458	9.97702	2.4852e-13	1.16215e-11	19.9964		ENSMUSG00000038526	Car14	-1.36555	7.34386	-8.38833	5.37516e-11	2.30906e-09	14.6188
ENSMUSG00000075012	Fjx1	1.89746	0.0324246	4.35469	6.88678e-05	0.00143041	1.26182		ENSMUSG00000018217	Pmp22	1.04523	7.50391	6.60089	2.90282e-08	9.8279e-07	8.57121		ENSMUSG00000031849	Comp	2.36805	1.39876	8.25266	8.60725e-11	3.62146e-09	14.4861		ENSMUSG00000042340	Ctf1	-1.85041	2.78273	-9.91283	3.07133e-13	1.41203e-11	19.9869		ENSMUSG00000026185	Igfbp5	1.05867	8.62721	8.38094	5.51461e-11	2.36277e-09	14.5828
ENSMUSG00000037169	Mycn	1.68513	3.13463	4.27087	9.05365e-05	0.0017557	1.25229		ENSMUSG00000031297	Slc7a3	3.96012	-1.01742	6.68442	2.15831e-08	7.73906e-07	8.51487		ENSMUSG00000030257	Srgap3	1.55107	2.71576	8.23985	8.99914e-11	3.74781e-09	14.4264		ENSMUSG00000033684	Qsox1	1.35415	5.27436	9.96084	2.62132e-13	1.22231e-11	19.9656		ENSMUSG00000029070	Mxra8	1.34477	6.11862	8.36858	5.7559e-11	2.44693e-09	14.5589
ENSMUSG00000026822	Lcn2	-1.57758	1.8762	-4.25191	9.62905e-05	0.00184542	1.22058		ENSMUSG00000032911	Cspg4	1.33093	5.06465	6.56298	3.32071e-08	1.10919e-06	8.49638		ENSMUSG00000025324	Atp10a	1.50787	1.92007	8.23424	9.17629e-11	3.81189e-09	14.4258		ENSMUSG00000042246	Tmc7	-1.32714	3.04776	-9.89461	3.26192e-13	1.49128e-11	19.8981		ENSMUSG00000037996	Slc24a2	1.62072	2.31731	8.2813	7.79182e-11	3.21166e-09	14.463
ENSMUSG00000007682	Dio2	2.04667	1.08726	4.27199	9.02064e-05	0.00175345	1.2092		ENSMUSG00000041193	Pla2g5	-1.06759	5.40623	-6.56223	3.3296e-08	1.10989e-06	8.46365		ENSMUSG00000025558	Dock9	-1.11748	5.4693	-8.29438	7.44574e-11	3.19017e-09	14.4242		ENSMUSG00000061878	Sphk1	2.79944	1.2319	9.89152	3.29539e-13	1.49821e-11	19.8894		ENSMUSG00000027386	Fbln7	1.84147	2.17652	8.27176	8.05442e-11	3.30393e-09	14.4472
ENSMUSG00000078122	F630028O10Rik	1.82335	-0.608973	4.31308	7.89046e-05	0.00158848	1.20203		ENSMUSG00000023224	Serping1	1.14842	9.24722	6.55511	3.41476e-08	1.13596e-06	8.40261		ENSMUSG00000040345	Arhgap9	-1.12438	3.92058	-8.27586	7.94064e-11	3.38089e-09	14.4207		ENSMUSG00000028048	Gba	1.09654	4.53763	9.92687	2.93219e-13	1.35186e-11	19.8865		ENSMUSG00000021868	Ppif	-1.02415	7.8878	-8.33866	6.38519e-11	2.68654e-09	14.4415
ENSMUSG00000058620	Adra2b	-1.47746	-0.484721	-4.2338	0.000102117	0.00193219	1.18868		ENSMUSG00000040618	Pck2	1.26641	3.59399	6.49797	4.1819e-08	1.3744e-06	8.36531		ENSMUSG00000022546	Gpt	-1.57093	4.37111	-8.25136	8.64616e-11	3.6285e-09	14.3248		ENSMUSG00000097317	Gm17281	-1.81231	2.18169	-9.87063	3.5312e-13	1.59655e-11	19.8535		ENSMUSG00000037206	Islr	1.32072	5.79667	8.3184	6.85026e-11	2.86016e-09	14.3908
ENSMUSG00000005410	Mcm5	1.14011	0.999383	4.21477	0.000108609	0.00204088	1.18306		ENSMUSG00000030717	Nupr1	1.64627	2.34132	6.45614	4.85072e-08	1.5567e-06	8.35193		ENSMUSG00000017724	Etv4	2.81636	1.28534	8.19802	1.04088e-10	4.26969e-09	14.2957		ENSMUSG00000062908	Acadm	-1.3967	8.26568	-9.89228	3.28712e-13	1.49821e-11	19.7083		ENSMUSG00000030218	Mgp	2.26415	9.34491	8.32127	6.78217e-11	2.83897e-09	14.3764
ENSMUSG00000045555	Mettl24	-1.38821	-0.492934	-4.28322	8.69685e-05	0.00170972	1.1795		ENSMUSG00000020701	Tmem132e	2.25319	0.412152	6.4929	4.25777e-08	1.39096e-06	8.32708		ENSMUSG00000061878	Sphk1	2.4025	1.2319	8.19895	1.03752e-10	4.26658e-09	14.2826		ENSMUSG00000056174	Col8a2	3.64447	0.427734	9.85298	3.74347e-13	1.68322e-11	19.6904		ENSMUSG00000046480	Scn4b	-1.61114	6.11337	-8.30582	7.15593e-11	2.98018e-09	14.3484
ENSMUSG00000027555	Car13	1.28918	0.628392	4.21043	0.000110142	0.00206495	1.14259		ENSMUSG00000032332	Col12a1	2.49129	1.43646	6.4609	4.76952e-08	1.5397e-06	8.31679		ENSMUSG00000002346	Slc25a42	-1.04174	6.97995	-8.25988	8.39389e-11	3.54079e-09	14.2687		ENSMUSG00000008658	Rbfox1	-1.44727	5.80474	-9.85859	3.67469e-13	1.65685e-11	19.6338		ENSMUSG00000030134	Rasgef1a	1.32177	2.01298	8.23271	9.2253e-11	3.70267e-09	14.316
ENSMUSG00000083307	AA414768	1.42204	-0.0306932	4.2387	0.000100507	0.00190834	1.13747		ENSMUSG00000035274	Tpbg	1.2399	2.27461	6.44346	5.07374e-08	1.60934e-06	8.31031		ENSMUSG00000025875	Tspan17	1.05968	3.47852	8.22163	9.58796e-11	3.96278e-09	14.2619		ENSMUSG00000049115	Agtr1a	-1.68428	5.26185	-9.84888	3.79469e-13	1.69693e-11	19.6264		ENSMUSG00000006731	B4galnt1	1.35595	2.75296	8.22792	9.38027e-11	3.75371e-09	14.2667
ENSMUSG00000021403	Serpinb9b	3.0708	-1.92166	4.58472	3.22047e-05	0.000795247	1.12882		ENSMUSG00000016256	Ctsz	1.06292	4.71812	6.4974	4.19039e-08	1.37443e-06	8.28184		ENSMUSG00000056737	Capg	1.40368	3.84107	8.22911	9.3417e-11	3.87078e-09	14.2566		ENSMUSG00000085779	Atcayos	-1.30796	4.3047	-9.82177	4.15121e-13	1.84627e-11	19.5799		ENSMUSG00000045776	Lrtm1	-1.3693	8.45855	-8.28064	7.80985e-11	3.21166e-09	14.2379
ENSMUSG00000038642	Ctss	1.00706	2.87062	4.24302	9.9108e-05	0.00188836	1.11142		ENSMUSG00000011034	Slc5a1	-3.43938	-1.3535	-6.71239	1.95444e-08	7.12435e-07	8.27703		ENSMUSG00000057378	Ryr3	2.03958	1.15543	8.17511	1.12727e-10	4.58958e-09	14.2242		ENSMUSG00000006301	Tmbim1	1.2175	6.95254	9.8501	3.77938e-13	1.69472e-11	19.5752		ENSMUSG00000050359	Sprr1a	4.6612	-2.5169	8.65593	2.13384e-11	1.00647e-09	14.2232
ENSMUSG00000107134	Gm42528	1.07733	0.225958	4.19221	0.000116826	0.00216055	1.09627		ENSMUSG00000001027	Scn4a	-1.11481	5.23513	-6.50453	4.08575e-08	1.3455e-06	8.26263		ENSMUSG00000070942	Il1rl2	1.29177	2.5015	8.17666	1.12123e-10	4.57637e-09	14.196		ENSMUSG00000026208	Des	1.44154	11.6341	9.84403	3.85605e-13	1.71967e-11	19.5429		ENSMUSG00000061838	Suclg2	-1.03608	6.04859	-8.26325	8.29624e-11	3.39461e-09	14.1956
ENSMUSG00000027386	Fbln7	1.53626	2.17652	4.18359	0.000120121	0.002209	1.09272		ENSMUSG00000095134	Mid1-ps1	-3.9104	-2.3168	-6.96688	7.92482e-09	3.38657e-07	8.20831		ENSMUSG00000054206	Gzmm	-1.25622	2.16214	-8.14022	1.27298e-10	5.11913e-09	14.1002		ENSMUSG00000039168	Dap	1.35597	5.7226	9.81523	4.24211e-13	1.8765e-11	19.4771		ENSMUSG00000047171	Helt	-4.09792	-1.22942	-8.43649	4.54961e-11	1.96993e-09	14.1688
ENSMUSG00000064246	Chil1	2.19	0.866614	4.1999	0.000113957	0.00211466	1.02706		ENSMUSG00000021260	Hhipl1	1.4182	1.92347	6.39717	5.97863e-08	1.82901e-06	8.17164		ENSMUSG00000020627	Klhl29	2.17902	0.804689	8.15417	1.21256e-10	4.88818e-09	14.0609		ENSMUSG00000026365	Cfh	1.71937	6.3158	9.81809	4.20214e-13	1.86386e-11	19.4759		ENSMUSG00000028307	Aldob	-6.26297	0.765702	-8.29748	7.36612e-11	3.05993e-09	14.1672
ENSMUSG00000030717	Nupr1	1.14737	2.34132	4.17287	0.000124348	0.00227703	1.01495		ENSMUSG00000029163	Emilin1	1.41041	3.85687	6.44355	5.07208e-08	1.60934e-06	8.15973		ENSMUSG00000037624	Kcnk2	1.20641	3.64316	8.16587	1.16415e-10	4.70459e-09	14.0548		ENSMUSG00000031253	Srpx2	1.16179	3.84436	9.7874	4.65233e-13	2.0469e-11	19.4649		ENSMUSG00000006281	Tep1	1.25379	3.92628	8.20299	1.02302e-10	4.04438e-09	14.1298
ENSMUSG00000038550	Ciart	-1.51405	2.67767	-4.20274	0.000112917	0.00210013	0.993148		ENSMUSG00000046731	Kctd11	1.27083	2.89557	6.41067	5.69913e-08	1.76662e-06	8.1483		ENSMUSG00000054675	Tmem119	1.85439	3.35075	8.12287	1.35235e-10	5.37229e-09	13.9491		ENSMUSG00000028773	Fabp3	-1.46386	8.42508	-9.80227	4.42842e-13	1.95364e-11	19.4089		ENSMUSG00000046598	Bdh1	-1.32504	7.58004	-8.23256	9.2301e-11	3.70267e-09	14.0768
ENSMUSG00000053821	Gm9922	-2.17943	-1.93065	-4.28804	8.56165e-05	0.00169647	0.99019		ENSMUSG00000024381	Bin1	1.03346	3.38103	6.41936	5.52637e-08	1.71958e-06	8.11403		ENSMUSG00000026824	Kcnj3	-1.83561	3.14523	-8.09011	1.51601e-10	5.95023e-09	13.8765		ENSMUSG00000025175	Fn3k	-1.12782	3.30758	-9.72789	5.66906e-13	2.44817e-11	19.3387		ENSMUSG00000002032	Tmem25	-1.00832	4.40635	-8.20575	1.01324e-10	4.01543e-09	14.0687
ENSMUSG00000073380	Arrdc5	-1.6939	-2.462	-4.19455	0.000115945	0.00214668	0.987206		ENSMUSG00000040488	Ltbp4	1.41747	9.17594	6.46665	4.67316e-08	1.51157e-06	8.09426		ENSMUSG00000008658	Rbfox1	-1.16049	5.80474	-8.13387	1.30147e-10	5.2081e-09	13.8454		ENSMUSG00000063160	Numbl	1.78336	3.56901	9.74061	5.43437e-13	2.35302e-11	19.3364		ENSMUSG00000020122	Egfr	1.0339	3.49679	8.17356	1.1334e-10	4.44852e-09	14.0185
ENSMUSG00000056174	Col8a2	3.01035	0.427734	4.33998	7.22652e-05	0.00148402	0.986093		ENSMUSG00000028019	Pdgfc	1.56839	1.67044	6.37088	6.56235e-08	1.97801e-06	8.08877		ENSMUSG00000018217	Pmp22	1.28599	7.50391	8.13612	1.29129e-10	5.18006e-09	13.835		ENSMUSG00000000182	Fgf23	9.86031	0.523953	10.1972	1.20638e-13	6.05803e-12	19.2492		ENSMUSG00000071847	Apcdd1	1.37716	2.42254	8.13972	1.27519e-10	4.93406e-09	14.0149
ENSMUSG00000110626	Gm45805	-1.09066	0.131148	-4.14519	0.000135937	0.00243957	0.978939		ENSMUSG00000052316	Lrrc15	-1.12729	4.52796	-6.4388	5.15826e-08	1.63298e-06	8.06173		ENSMUSG00000031748	Gnao1	1.01392	6.1425	8.12471	1.34368e-10	5.35084e-09	13.8067		ENSMUSG00000018593	Sparc	1.62379	9.60418	9.74944	5.27722e-13	2.30326e-11	19.2288		ENSMUSG00000051041	Olfml1	1.17834	2.71723	8.13388	1.30143e-10	5.01189e-09	13.9673
ENSMUSG00000003279	Dlgap1	-1.54708	0.562956	-4.16581	0.000127209	0.00231593	0.938634		ENSMUSG00000087684	1200007C13Rik	3.2608	-1.2159	6.64941	2.44382e-08	8.56487e-07	8.05603		ENSMUSG00000040648	Ppip5k2	-1.38548	5.45215	-8.1106	1.41146e-10	5.56661e-09	13.7831		ENSMUSG00000032338	Hcn4	-3.05908	2.266	-9.687	6.4955e-13	2.76854e-11	19.2209		ENSMUSG00000026158	Ogfrl1	1.00705	3.74691	8.15373	1.21446e-10	4.72138e-09	13.929
ENSMUSG00000038112	AW551984	1.37242	0.827438	4.1351	0.000140419	0.00249266	0.935507		ENSMUSG00000064363	mt-Nd4	-1.07785	14.3536	-6.44839	4.98572e-08	1.58757e-06	8.02942		ENSMUSG00000019916	P4ha1	1.03376	6.09926	8.09863	1.47164e-10	5.78998e-09	13.7165		ENSMUSG00000062210	Tnfaip8	-1.46398	3.60158	-9.6943	6.33946e-13	2.71603e-11	19.2004		ENSMUSG00000021091	Serpina3n	1.72565	5.58844	8.15211	1.22131e-10	4.73679e-09	13.8304
ENSMUSG00000114800	Gm31600	-1.6292	-2.01754	-4.1416	0.000137519	0.0024591	0.900257		ENSMUSG00000025150	Cbr2	1.10267	4.89065	6.42578	5.40197e-08	1.69376e-06	8.01757		ENSMUSG00000002233	Rhoc	1.11862	5.97194	8.08594	1.53825e-10	6.02311e-09	13.6753		ENSMUSG00000006014	Prg4	1.9825	3.67549	9.69969	6.22664e-13	2.67484e-11	19.1883		ENSMUSG00000037211	Spry1	1.11425	6.13016	8.13448	1.29868e-10	5.01189e-09	13.7474
ENSMUSG00000028860	Sytl1	-1.88076	-1.26644	-4.20293	0.000112848	0.00210013	0.898748		ENSMUSG00000040152	Thbs1	2.19499	4.22758	6.39741	5.97345e-08	1.82901e-06	7.99119		ENSMUSG00000101693	Gm19461	-1.45637	2.46486	-8.00935	2.00994e-10	7.59737e-09	13.6569		ENSMUSG00000026259	Ngef	3.78795	0.192139	9.75109	5.24839e-13	2.2968e-11	19.1279		ENSMUSG00000061878	Sphk1	2.33182	1.2319	8.03069	1.86551e-10	6.90786e-09	13.7369
[truncated: 1,802 more rows]

## Sheet: S9
Supplementary Table S9. Annotated DEGs to the respective over-represented biological processes in Tgαq*44 vs. FVB analysis
[truncated: 1,692 more rows]

[truncated: 5 more sheets: S10, S11, S12, S13, S14]
